# Supplementary material for: Identification of Potential Biomarkers for Group I Pulmonary Hypertension Based on Machine Learning and Bioinformatics Analysis
Source: Int J Mol Sci. 2023 Apr 28;24(9):8050. doi: 10.3390/ijms24098050 (PMC10178909; doi:10.3390/ijms24098050)
Supplement: Supplementary file 1 [file ijms-24-08050-s001.zip]

Archive with 1 entries (1 files):
- ijms-2268749-Supplementary Table S1.xlsx
