# Supplementary material for: Identification of Potential Biomarkers for Group I Pulmonary Hypertension Based on Machine Learning and Bioinformatics Analysis
Source: Int J Mol Sci. 2023 Apr 28;24(9):8050. doi: 10.3390/ijms24098050 (PMC10178909; doi:10.3390/ijms24098050)
Supplement: Supplementary file 1 [file ijms-24-08050-s001.zip › ijms-2268749-Supplementary Table S1.xlsx]

## Sheet: CA1
ONTOLOGY	ID	Description	setSize	enrichmentScore	NES	pvalue	p.adjust	qvalues	rank	leading_edge	core_enrichment
BP	GO:0000070	mitotic sister chromatid segregation	145	0.503018	2.34717	1e-10	8.082e-08	6.56421e-08	4505	tags=56%, list=27%, signal=41%	29127/23047/8678/9918/3550/10460/8243/64151/25978/3837/55143/7273/10403/546/23397/8697/991/1063/113130/55781/81620/11004/10744/3833/11065/472/9055/9928/92421/701/25836/9493/54984/10051/891/27243/5347/9787/1062/4751/699/990/8260/84722/9183/5885/23212/24137/25936/996/23244/51203/100131816/55755/10592/5925/10540/146909/7175/83540/3619/11130/91782/9232/26255/79980/4926/7272/7517/54892/51451/80218/728…
BP	GO:0000280	nuclear division	369	0.390717	2.03949	1e-10	8.082e-08	6.56421e-08	3002	tags=34%, list=18%, signal=28%	10097/1104/29127/811/7013/3479/4437/23047/138474/8678/9918/5888/3550/10460/27030/8243/64151/25978/22974/3837/79598/11200/2059/55143/7273/10735/10403/546/23397/83990/64793/2072/8697/991/1063/995/8438/113130/55781/152185/81620/11004/137886/79866/10744/259266/3833/10201/11065/3796/146956/472/84057/331/9055/9928/92421/2177/701/25836/6790/4288/9133/983/3832/332/25788/9493/4605/54984/1111/6847/23236/86…
BP	GO:0000819	sister chromatid segregation	172	0.487572	2.33435	1e-10	8.082e-08	6.56421e-08	4919	tags=57%, list=29%, signal=41%	29127/23047/8678/9918/3550/10460/8243/64151/25978/55869/3837/55143/7273/10735/10403/546/23397/8697/991/1063/113130/55781/81620/11004/10744/3833/11065/472/1499/9055/9928/92421/701/25836/9493/54984/7153/10051/891/27243/5347/9787/9113/1062/4751/699/2237/990/8260/84722/9183/5885/23212/24137/25936/996/23244/51203/100131816/55755/10592/5925/10540/146909/7175/83540/3619/11130/91782/9232/26255/79980/4926…
BP	GO:0006281	DNA repair	472	0.367551	1.95592	1e-10	8.082e-08	6.56421e-08	4156	tags=38%, list=25%, signal=29%	55339/988/5981/10097/221120/9320/54840/64710/4437/23047/143/672/5422/5888/10714/27030/2547/2271/9716/8243/2074/93973/6419/580/7415/55218/51347/3146/11200/11198/63967/23064/57551/55159/55215/257218/2305/546/83990/2072/142/151987/2967/8438/113130/10973/84083/26122/56852/29089/7508/9156/9937/22890/146956/57109/472/3148/8914/23503/50485/25939/79184/11073/641/2177/2956/25836/55775/131870/54465/29072/9…
BP	GO:0007059	chromosome segregation	279	0.438163	2.21627	1e-10	8.082e-08	6.56421e-08	3849	tags=43%, list=23%, signal=34%	1459/10097/1104/29127/7013/55839/387103/23047/8678/9918/672/3550/10460/27030/8243/64151/25978/55869/3837/79023/55143/7273/10735/10403/546/23397/83990/64793/2072/8697/157313/991/1063/221150/113130/55781/152185/81620/11004/56852/10744/7156/8239/3833/11065/146956/472/1499/9055/9928/92421/55355/2177/701/25836/4288/332/1778/9493/54984/6847/11339/55920/7153/10051/891/27243/5347/83852/256006/9787/9113/1…
MF	GO:0008094	DNA-dependent ATPase activity	102	0.56846	2.51859	1e-10	8.082e-08	6.56421e-08	5134	tags=68%, list=30%, signal=47%	8458/55193/5981/6596/4437/5888/57680/2547/2074/93973/23064/546/83990/8438/10146/10973/84083/6595/80205/50485/641/2956/25788/7153/10721/8607/51659/7520/5892/10111/4683/8467/5890/84515/4175/1022/1108/79913/4172/4171/5928/51750/9557/7516/2186/7486/54821/4173/5984/55636/1663/9401/7517/56916/5884/5965/5985/1660/4174/6594/7155/6832/1106/84296/4438/89797/2963/170506/4436
MF	GO:0016887	ATPase activity	390	0.392698	2.05449	1e-10	8.082e-08	6.56421e-08	5134	tags=47%, list=30%, signal=33%	83752/8458/55193/9931/11056/5981/6596/29789/1656/4437/3320/4644/5888/22880/57680/55729/81570/27030/2547/9716/10396/2074/93973/7415/23064/257218/166378/546/83990/8438/10146/23303/10973/57062/84083/4931/11004/29118/6595/3416/22985/23499/80205/3833/23020/84239/3796/55614/10730/50485/9928/10694/8886/641/2956/5702/10060/79572/5189/57674/3832/1778/8647/25788/9493/10112/7153/90957/84896/9416/4905/10721/…
BP	GO:0048285	organelle fission	408	0.386864	2.03302	1e-10	8.082e-08	6.56421e-08	3002	tags=33%, list=18%, signal=28%	10097/55737/1104/29127/811/7013/3479/4437/23047/138474/8678/9918/5888/3550/10460/27030/8243/64151/25978/22974/3837/79598/11200/2059/55143/7273/10735/10403/546/54332/23397/83990/64793/2072/8697/991/1063/995/8438/113130/55781/152185/81620/11004/137886/79866/8546/56947/10744/259266/3833/10201/11065/120892/3796/80821/146956/472/84057/331/9055/9928/92421/2177/701/8800/25836/6790/4288/9133/10059/983/38…
BP	GO:0051983	regulation of chromosome segregation	96	0.591433	2.60566	1e-10	8.082e-08	6.56421e-08	4505	tags=61%, list=27%, signal=45%	1459/29127/8678/3550/10460/55869/10403/546/8697/991/1063/113130/55781/81620/11004/56852/10744/11065/472/1499/701/25836/4288/1778/55920/891/5347/9787/1062/4751/699/9698/2237/990/8260/9183/5885/996/100131816/55755/5925/7175/9232/1894/26255/4926/7272/1663/7517/79677/51451/6421/51143/10615/286053/4085/324/56155/84101
BP	GO:0140014	mitotic nuclear division	258	0.425533	2.13111	1e-10	8.082e-08	6.56421e-08	3002	tags=38%, list=18%, signal=31%	1104/29127/3479/23047/8678/9918/3550/10460/8243/64151/25978/22974/3837/79598/11200/2059/55143/7273/10735/10403/546/23397/64793/8697/991/1063/995/113130/55781/152185/81620/11004/137886/79866/10744/3833/10201/11065/3796/472/331/9055/9928/92421/701/25836/6790/4288/9133/983/3832/332/9493/4605/54984/1111/8621/10051/54443/1950/891/27243/5347/9787/1062/2801/4751/699/685/3630/990/8260/23332/5579/84722/90…
BP	GO:0098813	nuclear chromosome segregation	223	0.435241	2.14178	1.58661e-10	1.16572e-07	9.46801e-08	4919	tags=52%, list=29%, signal=37%	10097/29127/7013/23047/8678/9918/3550/10460/27030/8243/64151/25978/55869/3837/55143/7273/10735/10403/546/23397/83990/2072/8697/991/1063/113130/55781/152185/81620/11004/10744/3833/11065/146956/472/1499/9055/9928/92421/2177/701/25836/1778/9493/54984/6847/55920/7153/10051/891/27243/5347/256006/9787/9113/1062/4751/699/2237/990/8260/84722/9183/5885/23212/24137/25936/996/23244/51203/100131816/55755/898…
BP	GO:0071103	DNA conformation change	255	0.419291	2.09211	2.24995e-10	1.51534e-07	1.23076e-07	4166	tags=43%, list=25%, signal=33%	10541/9131/55839/9733/387103/9918/5888/22880/55320/57680/55729/2547/2074/64151/3146/51535/23064/5619/51773/7273/79172/257218/546/1786/23397/83990/142/2967/8438/113130/10146/10973/84083/56852/116447/7508/7156/22985/80205/3148/23522/50485/55355/641/25836/64754/7994/983/25788/6847/11339/7153/10051/891/10721/6418/83852/8607/54737/8260/10036/7314/51659/5620/5813/7520/2965/6742/10111/4683/9869/51203/10…
BP	GO:0006260	DNA replication	248	0.414976	2.06484	3.92351e-10	2.43922e-07	1.98113e-07	3809	tags=42%, list=23%, signal=33%	5981/26057/64710/7013/4437/672/5422/5888/10714/6419/580/55218/27101/11200/11198/63967/55159/546/83990/11124/84083/81620/116447/9156/7156/374393/144455/57695/5558/146956/472/8914/50485/25939/55704/11073/641/54465/983/353497/64785/1111/5429/5937/1950/10721/63901/6418/51053/8318/51455/3364/56953/2237/990/10036/6240/10269/51659/51514/4998/5813/5000/8412/10535/6241/2658/23244/6742/5932/10533/10111/468…
BP	GO:0006302	double-strand break repair	207	0.434059	2.12037	6.01482e-10	3.47227e-07	2.82018e-07	4156	tags=45%, list=25%, signal=35%	10097/9320/54840/64710/672/5422/5888/2547/2074/93973/6419/580/7415/55218/11200/23064/55159/2305/83990/2072/142/151987/8438/113130/9937/146956/472/8914/23503/50485/25939/79184/641/2177/25836/55775/131870/29072/353497/25788/1111/7158/10721/8318/7518/3364/79728/2237/55137/51659/7454/7520/5892/55100/158880/5885/5932/10111/4683/9025/5890/84515/4175/79913/4172/675/5591/22976/4171/253714/51750/7516/2993…
BP	GO:0033044	regulation of chromosome organization	317	0.380358	1.94887	6.76507e-10	3.64502e-07	2.96049e-07	3571	tags=36%, list=21%, signal=29%	9320/7203/7013/22948/9733/8678/672/22880/5927/55729/3550/10460/6830/64324/6419/55869/55209/6622/5394/51535/4216/56252/10403/546/1786/29117/2072/142/8697/991/1063/113130/55781/817/81620/10744/11065/120892/6950/57708/472/1499/10694/701/25836/195814/56254/4288/55226/54984/1111/7153/891/5347/5073/6418/83852/8318/9787/1062/5588/84656/4751/699/3720/11011/2237/5594/990/54737/8260/10269/29028/54454/7520/…
BP	GO:0033045	regulation of sister chromatid segregation	78	0.567557	2.41503	2.91707e-09	1.47349e-06	1.19677e-06	4505	tags=60%, list=27%, signal=44%	8678/3550/10460/55869/10403/546/8697/991/1063/113130/55781/81620/10744/11065/472/1499/701/25836/891/5347/9787/1062/699/2237/990/8260/9183/5885/996/100131816/55755/5925/7175/9232/26255/4926/7272/1663/7517/51451/6421/51143/286053/4085/324/56155/84101
MF	GO:0004386	helicase activity	152	0.45493	2.13714	7.45009e-09	3.54186e-06	2.8767e-06	5116	tags=51%, list=30%, signal=36%	8458/9931/11056/6596/1656/5888/57680/2547/9716/93973/23064/257218/546/83990/8438/10146/10973/57062/29118/6595/80205/23020/50485/8886/641/25788/90957/9416/10721/8607/51659/7520/122402/9879/1662/10111/4683/55760/23405/8467/84515/4175/9785/1108/79913/4172/4171/51428/51750/9557/64848/7486/57647/54821/4173/5984/55636/1663/9401/6499/56919/1653/56916/5965/54505/5985/1660/64135/4174/6594/6832/1973/83479/…
BP	GO:0032392	DNA geometric change	107	0.504651	2.25526	9.7958e-09	4.10013e-06	3.33013e-06	5116	tags=59%, list=30%, signal=41%	5888/57680/2547/2074/3146/23064/546/83990/142/2967/8438/10146/10973/84083/56852/7508/80205/3148/50485/641/25788/7153/10721/8607/7314/51659/5813/7520/2965/6742/10111/4683/84515/4175/1108/4172/4171/51750/9557/7486/54821/4173/4331/5984/55636/1663/9401/7507/3149/1653/3181/56916/5965/5985/1660/4174/6594/6832/1106/84296/89797/2963/170506
BP	GO:0007052	mitotic spindle organization	103	0.518606	2.29821	9.94918e-09	4.10013e-06	3.33013e-06	3724	tags=52%, list=22%, signal=41%	9793/1104/29127/10460/8243/25978/7415/22974/3837/79598/11200/10735/10403/991/152185/79866/3833/3796/331/9055/92421/6790/3832/332/1778/9493/4605/3925/6867/891/27243/5347/9787/1062/284403/2801/4751/6491/23332/57405/84722/23122/24137/79884/4134/10540/7175/83540/1213/10579/4926/7272/79187/6905
CC	GO:0098687	chromosomal region	291	0.379313	1.93329	1.06441e-08	4.10013e-06	3.33013e-06	4846	tags=47%, list=29%, signal=34%	23468/9793/7013/55839/9031/387103/23047/9918/5888/55320/2547/8243/64151/4659/11200/23064/79023/55143/79172/10735/55055/10403/546/1786/2072/142/1063/221150/113130/81620/11004/9937/10951/472/55355/5527/641/701/6790/983/332/55226/54984/1111/6847/11339/7158/55920/891/5347/1062/10910/4751/55746/699/6672/1783/2237/23332/57405/25909/4998/5813/7520/2332/5892/79618/9183/5000/8850/5885/57122/23122/25936/23…
BP	GO:0000723	telomere maintenance	138	0.466297	2.16159	1.06536e-08	4.10013e-06	3.33013e-06	4437	tags=51%, list=26%, signal=38%	5981/7203/7013/22948/3320/5422/5888/10714/2547/55869/5394/4216/56252/546/2072/142/9156/9937/5558/6950/472/1499/50485/3326/10694/641/55226/54984/5073/5588/3364/4751/6672/2237/5594/7520/5892/79618/1736/10111/4683/898/23049/675/5591/3178/54464/51750/10575/5557/545/7486/11284/64421/5984/23381/9401/24144/7517/79677/5425/3184/55183/3181/328/54552/5609/10576/10728/286053/5985
BP	GO:1902850	microtubule cytoskeleton organization involved in mitosis	126	0.473818	2.16742	1.60577e-08	5.78596e-06	4.69936e-06	4147	tags=52%, list=25%, signal=40%	9793/1104/29127/10460/8243/25978/7415/22974/3837/79598/3064/11200/10735/10403/991/152185/137886/79866/3833/3796/331/9055/92421/6790/29072/3832/332/1778/9493/4605/3925/6867/891/27243/5347/9787/1062/284403/2801/4751/6491/23332/57405/84722/9183/23122/24137/79884/51203/55755/4134/10540/7175/83540/1213/10579/79648/4926/7272/79187/6905/7283/23291/1058/55968/5116
BP	GO:0033047	regulation of mitotic sister chromatid segregation	67	0.567559	2.35879	1.69831e-08	5.78596e-06	4.69936e-06	4505	tags=61%, list=27%, signal=45%	8678/3550/10460/10403/546/8697/991/1063/55781/81620/10744/11065/472/701/25836/891/5347/9787/1062/699/990/8260/9183/5885/996/100131816/55755/5925/7175/9232/26255/4926/7272/7517/51451/51143/286053/4085/324/56155/84101
CC	GO:0005759	mitochondrial matrix	418	0.339343	1.78717	1.71818e-08	5.78596e-06	4.69936e-06	4936	tags=40%, list=29%, signal=29%	212/10352/501/29103/79611/60558/55217/3030/5888/4719/5095/81689/51106/57546/1629/2271/55218/23395/622/51067/80273/11019/28957/63899/4329/84311/116447/7156/5091/5160/3419/11222/120892/33/1738/54516/160428/34/63931/57570/84706/1737/2954/51095/51318/2110/983/4704/2936/91574/7416/55157/2066/9801/56922/891/10240/3329/38/79922/28977/51022/2639/6472/5831/65080/2235/3712/763/23107/9361/2744/56953/1666/26…
BP	GO:0060485	mesenchyme development	264	-0.359347	-1.90834	2.15485e-08	6.96621e-06	5.65796e-06	3742	tags=35%, list=22%, signal=28%	2625/57669/6275/59349/140628/6495/157506/8482/6939/2022/4254/2253/8854/25805/54437/199699/55223/26585/6422/8463/4192/10630/8320/3170/3202/80709/6943/6405/2637/1942/10683/6909/2260/80031/64218/7041/7042/4092/51176/8828/23462/652/114990/9037/3280/5311/4089/5979/728137/153090/1072/3169/4609/51094/54949/4851/130497/653/10253/58/10252/1910/2296/2294/10509/5595/145258/7481/7869/3911/6934/6092/254268/54…
BP	GO:0032200	telomere organization	139	0.46181	2.1448	2.33791e-08	7.24323e-06	5.88296e-06	4437	tags=51%, list=26%, signal=38%	5981/7203/7013/22948/3320/5422/5888/10714/2547/55869/5394/4216/56252/546/2072/142/9156/9937/5558/6950/472/1499/50485/3326/10694/641/55226/54984/5073/5588/3364/4751/6672/2237/5594/7520/5892/79618/1736/10111/4683/898/23049/675/5591/3178/54464/51750/10575/5557/545/7486/11284/64421/5984/23381/9401/24144/7517/79677/5425/3184/55183/3181/328/54552/5609/10576/10728/286053/5985
BP	GO:0048762	mesenchymal cell differentiation	209	-0.387155	-2.00787	2.41979e-08	7.24323e-06	5.88296e-06	3742	tags=37%, list=22%, signal=29%	2625/57669/6275/59349/140628/157506/8482/2022/4254/2253/8854/25805/54437/55223/26585/6422/4192/10630/8320/3170/80709/6943/6405/2637/1942/2260/80031/64218/7041/7042/4092/51176/8828/23462/652/114990/9037/3280/4089/5979/153090/1072/3169/51094/54949/4851/130497/653/10253/10252/1910/2296/10509/5595/145258/7481/7869/3911/6934/254268/54910/10507/4488/23187/3569/1909/2487/80326/4855/6662/6664/2295/655/20…
BP	GO:1905818	regulation of chromosome separation	63	0.566976	2.31732	4.60579e-08	1.32943e-05	1.07976e-05	4684	tags=62%, list=28%, signal=45%	1459/3550/10460/10403/8697/991/1063/55781/81620/10744/11065/472/701/891/5347/9787/1062/699/990/9183/5885/996/100131816/55755/5925/7175/9232/26255/4926/7272/7517/51451/51143/286053/4085/324/56155/84101/9700
BP	GO:0042110	T cell activation	448	-0.30668	-1.7328	5.02558e-08	1.40058e-05	1.13755e-05	3101	tags=29%, list=18%, signal=25%	5573/54900/860/2302/975/4192/3702/939/5063/3956/3683/100/30009/3111/8320/3953/604/4277/3707/639/5880/6363/1960/10385/27240/5133/7356/51561/55716/10538/7001/921/8740/64218/2207/3109/940/3659/23598/177/27040/3115/2885/339390/926/11151/4092/911/10125/6778/8744/160365/51176/56339/7133/6352/84433/920/652/2841/602/5293/9580/3280/9479/64926/59067/3600/1209/23385/2150/7494/2281/3383/7471/80149/914/135/12…
BP	GO:0007098	centrosome cycle	117	0.472333	2.15263	6.86119e-08	1.8484e-05	1.50128e-05	3143	tags=41%, list=19%, signal=34%	10806/9793/11190/9475/672/25978/4659/9851/93323/10403/54875/64793/4957/152185/51652/137886/51199/23032/1499/116840/92421/253012/6790/22995/26005/983/3832/1111/27243/5347/56890/284403/79959/2801/4751/6491/899/585/117178/8850/7840/79884/1070/55755/675/10015/9738/7516
BP	GO:0006261	DNA-dependent DNA replication	134	0.445056	2.058	7.1742e-08	1.87038e-05	1.51913e-05	3632	tags=45%, list=21%, signal=35%	5981/64710/7013/4437/5422/5888/10714/6419/55218/11200/55159/546/84083/81620/144455/5558/146956/8914/50485/25939/11073/641/54465/353497/64785/10721/51053/8318/2237/990/10269/51659/4998/5813/5000/6742/10533/4683/898/11169/4175/4172/675/79733/4171/253714/51750/29935/5557/3980/7486/54962/23595/11284/4173/91603/5984/1663/9401/30968
BP	GO:0090307	mitotic spindle assembly	55	0.592439	2.33517	9.99299e-08	2.52386e-05	2.04988e-05	2495	tags=51%, list=15%, signal=44%	1104/29127/8243/25978/22974/3837/79598/11200/10735/991/152185/3833/3796/331/9055/92421/3832/332/9493/4605/27243/5347/2801/4751/23332/23122/24137/79884
BP	GO:0032508	DNA duplex unwinding	100	0.490632	2.17375	1.49108e-07	3.6518e-05	2.96599e-05	5116	tags=57%, list=30%, signal=40%	5888/57680/2547/2074/23064/546/83990/142/2967/10146/10973/84083/56852/7508/80205/50485/641/25788/7153/10721/8607/7314/51659/5813/7520/2965/6742/10111/4683/84515/4175/1108/4172/4171/51750/9557/7486/54821/4173/4331/5984/55636/1663/9401/7507/1653/56916/5965/5985/1660/4174/6832/1106/84296/89797/2963/170506
BP	GO:0035924	cellular response to vascular endothelial growth factor stimulus	54	-0.573994	-2.41885	1.97722e-07	4.59066e-05	3.72854e-05	3042	tags=50%, list=18%, signal=41%	5606/7422/1960/1634/9261/2619/8828/64094/8877/2081/153090/10266/7423/23554/25865/4851/10253/2296/54567/147372/3592/28514/4641/3164/5970/5159/7424
CC	GO:0005657	replication fork	64	0.556216	2.28747	1.98804e-07	4.59066e-05	3.72854e-05	4563	tags=67%, list=27%, signal=49%	988/5981/9031/5422/10714/1786/84083/56852/5558/8914/50485/641/54465/5429/7158/5356/8318/2073/55929/29128/51659/5813/5892/4683/11169/8467/5890/4172/253714/7516/29935/5557/7486/54962/5984/7517/7507/5425/56916/27339/5985/4796/55388
BP	GO:0010965	regulation of mitotic sister chromatid separation	59	0.564124	2.25927	2.59133e-07	5.59556e-05	4.54472e-05	4684	tags=63%, list=28%, signal=45%	3550/10460/10403/8697/991/1063/55781/81620/10744/11065/472/701/891/5347/9787/1062/699/990/9183/5885/996/100131816/55755/5925/7175/9232/26255/7272/7517/51451/51143/286053/4085/324/56155/84101/9700
BP	GO:0033865	nucleoside bisphosphate metabolic process	124	0.455696	2.08696	2.70016e-07	5.59556e-05	4.54472e-05	4682	tags=48%, list=28%, signal=35%	134526/5167/57546/31/55711/3295/5160/6783/79646/27284/1738/1737/2954/79071/10380/2194/53354/38/84320/2639/3156/8460/6319/32/57678/8942/1743/51144/5538/64087/51268/6296/2180/2181/81616/6822/55856/51703/11332/10654/1836/79993/8801/116285/5162/3155/570/26027/47/5166/10157/10861/54704/123876/284486/55229/84188/197322/84649
BP	GO:0033875	ribonucleoside bisphosphate metabolic process	124	0.455696	2.08696	2.70016e-07	5.59556e-05	4.54472e-05	4682	tags=48%, list=28%, signal=35%	134526/5167/57546/31/55711/3295/5160/6783/79646/27284/1738/1737/2954/79071/10380/2194/53354/38/84320/2639/3156/8460/6319/32/57678/8942/1743/51144/5538/64087/51268/6296/2180/2181/81616/6822/55856/51703/11332/10654/1836/79993/8801/116285/5162/3155/570/26027/47/5166/10157/10861/54704/123876/284486/55229/84188/197322/84649
BP	GO:0034032	purine nucleoside bisphosphate metabolic process	124	0.455696	2.08696	2.70016e-07	5.59556e-05	4.54472e-05	4682	tags=48%, list=28%, signal=35%	134526/5167/57546/31/55711/3295/5160/6783/79646/27284/1738/1737/2954/79071/10380/2194/53354/38/84320/2639/3156/8460/6319/32/57678/8942/1743/51144/5538/64087/51268/6296/2180/2181/81616/6822/55856/51703/11332/10654/1836/79993/8801/116285/5162/3155/570/26027/47/5166/10157/10861/54704/123876/284486/55229/84188/197322/84649
BP	GO:0022613	ribonucleoprotein complex biogenesis	392	0.333147	1.74746	2.95869e-07	5.84041e-05	4.74359e-05	5515	tags=45%, list=33%, signal=31%	1975/27340/84294/11056/10946/4686/25929/3320/9733/117246/1968/55623/11103/11051/51106/55153/8661/51010/29102/55035/5394/51575/23064/134430/28987/63899/55781/90441/4931/5393/22984/51386/8667/81887/23020/10360/54960/23016/10200/26149/5036/11137/83939/57109/9790/472/26574/8663/3326/10813/9169/8886/10073/131870/55127/55226/28985/55164/9416/54475/79922/24148/55003/55027/11189/57461/6636/23160/8607/866…
BP	GO:0031023	microtubule organizing center organization	127	0.450781	2.06779	3.03076e-07	5.84041e-05	4.74359e-05	3143	tags=40%, list=19%, signal=33%	10806/9793/11190/9475/672/25978/4659/9851/93323/10403/54875/64793/4957/152185/51652/137886/51199/23032/1499/116840/92421/253012/6790/22995/26005/983/3832/1111/27243/5347/56890/284403/79959/2801/4751/6491/23332/899/585/117178/9648/8850/23122/7840/79884/1070/55755/675/10015/9738/7516
MF	GO:0042393	histone binding	210	0.390649	1.91233	3.03511e-07	5.84041e-05	4.74359e-05	3367	tags=37%, list=20%, signal=30%	23613/55193/23468/6599/10541/1104/9733/9031/138474/9918/57680/9958/6907/5927/6830/6622/81611/55206/51460/51773/546/29117/7862/6595/5929/10360/6872/8028/11137/10527/9682/23522/55355/23512/2956/56254/54556/7994/9678/10943/7158/8805/6418/84656/29128/54737/29028/54454/5757/5579/84456/2332/124359/158880/54799/3717/4300/8467/9025/5897/22823/55723/4171/55705/55023/5928/11091/55689/1164/326/2186/8125/107…
BP	GO:0019693	ribose phosphate metabolic process	365	0.33152	1.72981	3.96752e-07	7.3173e-05	5.94312e-05	4971	tags=42%, list=29%, signal=30%	6521/471/134526/3479/4354/5167/57546/29922/7415/10165/31/79023/5836/204/7086/23511/8021/3356/142/8622/55711/283209/5136/9631/3295/260425/5160/10201/6783/120892/79646/8833/27284/1738/2618/1740/5208/9611/1737/2954/131870/957/23165/11165/5562/79071/10380/2194/2819/53354/23433/38/84320/8604/2639/3156/8460/6319/132/4656/55746/32/3630/5744/2023/158/57678/5144/8942/1743/139596/2033/51144/57122/5538/3099…
BP	GO:0000075	cell cycle checkpoint	194	0.393183	1.91491	3.98368e-07	7.3173e-05	5.94312e-05	3760	tags=42%, list=22%, signal=33%	988/672/26058/3550/2074/6419/51347/11200/63967/57551/55159/55055/10403/83990/10116/991/1063/995/81620/7508/25904/144455/4848/146956/472/8914/92421/79184/11073/641/2177/701/6790/51322/54465/983/7465/1111/7158/7153/891/1432/5347/8318/3364/29883/699/246175/5781/990/2765/51514/4998/9183/2033/4193/4683/9575/55755/79733/5591/5925/23019/8883/7175/79968/29935/11130/545/54962/91603/80254/7272/51512/8563/6…
BP	GO:0009259	ribonucleotide metabolic process	354	0.335614	1.74132	4.72234e-07	8.48132e-05	6.88854e-05	4971	tags=42%, list=29%, signal=30%	6521/471/134526/3479/4354/5167/57546/29922/7415/10165/31/79023/204/23511/8021/3356/142/8622/55711/283209/5136/9631/3295/260425/5160/10201/6783/120892/79646/8833/27284/1738/2618/1740/5208/9611/1737/2954/131870/957/23165/11165/5562/79071/10380/2194/2819/53354/23433/38/84320/8604/2639/3156/8460/6319/132/4656/55746/32/3630/5744/2023/158/57678/5144/8942/1743/139596/2033/51144/57122/5538/3099/64087/531…
BP	GO:0051249	regulation of lymphocyte activation	412	-0.298062	-1.6676	4.83635e-07	8.49725e-05	6.90148e-05	3158	tags=30%, list=19%, signal=25%	25793/6385/5573/6422/54900/2302/975/4192/939/5063/3956/100/407975/118460/30009/640/3111/604/3707/639/5880/6363/1960/10385/27240/5133/7356/51561/8660/7001/921/8740/79155/51083/115352/3109/940/3659/177/27040/3115/2885/339390/11151/4092/10125/2323/6778/8744/160365/51176/56339/148022/3916/7133/6352/84433/920/652/9580/3280/9479/64926/59067/3600/1209/7494/80149/90379/914/6863/135/1236/864/1051/3543/693…
BP	GO:0000724	double-strand break repair via homologous recombination	113	0.457238	2.06265	5.46381e-07	9.19968e-05	7.47199e-05	3664	tags=45%, list=22%, signal=36%	10097/64710/672/5888/2074/55218/55159/2072/142/151987/8438/472/8914/23503/25939/641/25836/29072/353497/25788/1111/7158/10721/8318/3364/79728/2237/55137/51659/7454/5892/158880/5885/5932/10111/4683/5890/84515/4175/4172/675/4171/253714/51750/7516/29935/3980/7486/4173/9401/7517
BP	GO:0000725	recombinational repair	113	0.457238	2.06265	5.46381e-07	9.19968e-05	7.47199e-05	3664	tags=45%, list=22%, signal=36%	10097/64710/672/5888/2074/55218/55159/2072/142/151987/8438/472/8914/23503/25939/641/25836/29072/353497/25788/1111/7158/10721/8318/3364/79728/2237/55137/51659/7454/5892/158880/5885/5932/10111/4683/5890/84515/4175/4172/675/4171/253714/51750/7516/29935/3980/7486/4173/9401/7517
BP	GO:0050907	detection of chemical stimulus involved in sensory perception	146	0.430226	2.01485	5.9286e-07	9.77856e-05	7.94216e-05	6025	tags=58%, list=36%, signal=37%	50837/121130/81309/259290/283297/23538/442194/81448/138882/259295/343171/127385/390261/283159/219869/119764/81696/124538/26538/81285/8392/7932/26338/219958/26539/390038/26189/282763/50838/8590/285659/81328/259296/26529/26341/50832/50835/144124/286365/338674/4991/81697/9033/392138/26531/4025/26735/341276/259289/255725/26333/26184/26716/387748/219464/254973/132112/8386/138804/26659/83597/391194/266…
BP	GO:0030217	T cell differentiation	239	-0.348993	-1.83738	6.08317e-07	9.83284e-05	7.98624e-05	3032	tags=33%, list=18%, signal=27%	860/2302/4192/3702/939/100/30009/3111/8320/3953/604/3707/639/6363/1960/10385/51561/55716/10538/7001/64218/2207/940/3659/23598/4092/10125/6778/8744/51176/56339/84433/920/652/2841/602/5293/9580/59067/3600/1209/7494/7471/80149/914/1236/864/6722/6932/8651/25/9093/54567/3932/9308/146850/1235/1880/5971/3592/915/3558/2648/84807/3569/3566/925/101/7535/3662/3714/57178/3135/4063/677/64919/5734/567
BP	GO:0030203	glycosaminoglycan metabolic process	150	-0.39819	-1.9722	6.71034e-07	0.000106339	8.63688e-05	4659	tags=47%, list=28%, signal=34%	60495/6548/337876/2817/9806/4790/3037/9394/93010/8534/55501/2683/6483/254773/2588/79625/9334/375790/10090/6383/113189/2990/3036/6385/133584/64131/3700/50859/1634/3373/2262/6484/9672/3038/55512/4958/2517/5549/90161/10678/23553/222537/9957/11046/3600/126792/3425/54480/2247/9955/2131/9956/2331/9435/2296/138050/22856/9331/3340/6382/8703/3423/5292/129530/8509/9953/27087/80760/3699/5159
BP	GO:0030098	lymphocyte differentiation	346	-0.306921	-1.6881	8.19325e-07	0.000127342	0.000103427	3158	tags=30%, list=19%, signal=25%	25793/112616/6422/860/2302/5452/4192/3702/939/3956/100/407975/30009/3111/8320/3953/604/2874/4189/3707/639/6363/1960/10385/4242/51561/55716/10538/7001/64218/2207/115352/940/3659/23598/4092/10125/2323/6778/8744/51176/56339/84433/920/652/1316/2841/602/84447/5293/9580/59067/3600/1209/7494/7471/80149/10320/914/931/1236/864/6722/6932/8651/930/25/974/9093/54567/3932/5450/9308/146850/1235/1880/9452/5971/…
MF	GO:0140098	catalytic activity, acting on RNA	314	0.343515	1.76015	8.94048e-07	0.000136334	0.000110731	3182	tags=27%, list=19%, signal=23%	10352/80153/11056/221120/91801/55703/83480/54901/1656/117246/10056/127253/51106/9716/51010/29102/55218/11128/23395/5394/51067/9412/83990/28987/25885/63899/113802/10146/57062/10623/5393/29118/9156/23020/5558/23016/4848/51692/55798/25939/8886/57570/51095/131870/25788/55157/55039/10622/115752/90957/9416/5073/79922/84172/65080/81627/29883/246175/27297/2237/10569/6041/339175/122402/55699/54913/8731/10…
MF	GO:0140097	catalytic activity, acting on DNA	190	0.387285	1.87914	1.01334e-06	0.000151664	0.000123181	3664	tags=37%, list=22%, signal=29%	55193/221120/54840/7013/5422/5888/57680/10714/2547/93973/6419/55218/23064/546/1786/83990/2072/8438/10146/10973/84083/116447/9156/7156/9937/80205/50485/641/55775/353497/25788/5429/7153/10721/2073/51455/29104/8607/2237/51659/7520/79725/1736/5932/10111/4683/23405/54108/84515/4175/8940/1108/79913/4172/4171/51426/51750/9557/8930/3980/7486/54821/4173/64421/5984/55636/1663/9401/55247/7517
BP	GO:0009150	purine ribonucleotide metabolic process	340	0.334895	1.73182	1.05724e-06	0.000155357	0.000126181	4971	tags=41%, list=29%, signal=30%	6521/471/134526/3479/4354/5167/57546/29922/7415/10165/31/79023/204/23511/8021/3356/142/8622/55711/283209/5136/9631/3295/260425/5160/10201/6783/120892/79646/8833/27284/1738/2618/1740/5208/9611/1737/2954/131870/957/23165/11165/5562/79071/10380/2194/2819/53354/23433/38/84320/8604/2639/3156/8460/6319/132/4656/55746/32/3630/5744/2023/158/57678/5144/8942/1743/2033/51144/57122/5538/3099/64087/5313/51268…
BP	GO:0072676	lymphocyte migration	101	-0.439544	-2.04906	1.10929e-06	0.000160095	0.000130029	3406	tags=46%, list=20%, signal=37%	6360/1893/4345/58191/6376/23143/6358/3683/30009/1398/6363/6367/3627/8740/6387/80270/64005/6348/131450/6352/5293/5979/6361/9023/2838/3383/6278/1236/1235/1880/3695/6347/6846/1399/58494/6793/6356/1901/101/6375/7535/2833/6355/8764/124976/2621
BP	GO:0002694	regulation of leukocyte activation	490	-0.278484	-1.59064	1.17868e-06	0.000166084	0.000134894	3158	tags=28%, list=19%, signal=24%	25793/6385/4345/5573/6422/54900/6376/2302/975/4192/939/5063/3956/100/407975/118460/30009/640/3111/2624/613/604/3707/639/5880/6363/1960/10385/27240/5133/7356/51561/8660/7001/921/8740/79155/51083/8013/2207/115352/3109/940/8530/3659/177/27040/3115/2885/339390/11151/4092/10125/2323/6778/8744/90865/160365/3949/51176/56339/148022/6348/3916/7133/6352/84433/920/652/9580/3280/9479/64926/8877/59067/3600/12…
BP	GO:2001251	negative regulation of chromosome organization	125	0.436984	2.00705	1.2185e-06	0.000166084	0.000134894	3700	tags=41%, list=22%, signal=32%	9320/7013/672/5927/3550/6830/6419/6622/5394/10403/546/1786/2072/142/991/1063/81620/10744/472/701/195814/55226/54984/7153/891/5347/6418/699/3720/8260/29028/54454/7520/9183/5885/10111/4683/55755/3178/22823/4171/7175/54464/51750/11091/9232/4331/26255/7272/7517/51451
BP	GO:0007088	regulation of mitotic nuclear division	152	0.415118	1.95011	1.23213e-06	0.000166084	0.000134894	2949	tags=37%, list=17%, signal=31%	1104/3479/8678/3550/10460/25978/79598/10403/546/64793/8697/991/1063/995/113130/55781/81620/137886/79866/10744/10201/11065/472/92421/701/25836/6790/4288/3832/1111/8621/54443/1950/891/27243/5347/9787/1062/4751/699/685/3630/990/8260/9088/9183/5885/1814/996/79884/51203/100131816/55755/5925/55023/7175
MF	GO:0003678	DNA helicase activity	73	0.518306	2.18158	1.23299e-06	0.000166084	0.000134894	5483	tags=66%, list=32%, signal=45%	5888/57680/2547/93973/23064/546/83990/10146/10973/80205/50485/641/25788/10721/8607/51659/7520/10111/4683/84515/4175/1108/79913/4172/4171/51750/9557/7486/54821/4173/5984/55636/1663/9401/56916/5965/5985/1660/4174/6832/1106/84296/89797/2963/170506/9400/113510/57697
BP	GO:0044839	cell cycle G2/M phase transition	254	0.362885	1.81322	1.40959e-06	0.00018676	0.000151687	5009	tags=47%, list=30%, signal=33%	10806/8945/9793/11190/3320/672/5218/22974/4659/51347/11200/63967/57551/93323/2305/5713/1063/4957/995/51400/993/79866/57099/5707/472/84131/9928/92421/121441/79184/11073/641/5702/6790/1781/22995/9133/983/7465/1778/54984/1111/80321/23236/9702/55920/891/5347/3161/80184/9113/6502/2029/3364/79959/9833/4751/990/23332/51514/4998/9088/55031/5885/7840/4683/55755/22981/890/5890/1022/143471/22976/10540/8883/…
BP	GO:0000086	G2/M transition of mitotic cell cycle	238	0.367235	1.81917	1.46329e-06	0.000190747	0.000154925	5009	tags=48%, list=30%, signal=34%	10806/8945/9793/11190/3320/672/5218/22974/4659/51347/11200/63967/57551/93323/2305/5713/1063/4957/995/51400/993/79866/57099/5707/472/84131/9928/92421/121441/11073/641/5702/6790/1781/22995/9133/983/7465/1778/54984/80321/23236/9702/55920/891/5347/3161/80184/9113/6502/2029/3364/79959/9833/4751/990/23332/51514/4998/9088/55031/5885/7840/4683/55755/22981/890/5890/1022/143471/10540/8883/6873/22919/9738/5…
BP	GO:0072521	purine-containing compound metabolic process	403	0.323318	1.69767	1.5926e-06	0.000204308	0.000165939	4971	tags=39%, list=29%, signal=29%	6521/471/161823/4522/134526/3479/4354/144811/5167/57546/29922/7415/10165/31/140733/79023/204/23511/8021/3356/142/8622/55711/283209/5136/9631/3295/260425/5160/10201/6783/4507/120892/79646/8833/27284/1738/2766/2618/25939/1740/5208/9611/191/1737/2954/131870/957/23165/11165/5562/79071/10380/2194/2819/53354/116085/23433/38/84320/8604/2639/3156/6472/8460/6319/132/4656/55746/32/3630/5744/2023/158/57678/…
BP	GO:0071824	protein-DNA complex subunit organization	194	0.381808	1.85951	1.66245e-06	0.000209936	0.00017051	3510	tags=35%, list=21%, signal=28%	6599/10541/7013/55839/9733/387103/138474/5888/55320/55729/6830/8554/3146/11198/81611/51773/79172/257218/546/142/1063/2967/81620/7508/6872/3148/23522/55355/5702/64754/7994/29072/11339/6418/51053/8318/9787/1062/2073/8607/55929/10036/7314/55814/1385/5757/2965/6925/8467/9025/4175/1022/4172/55723/4171/5925/6883/5928/9557/2186/4778/2960/4673/23595/4173/4331/9014
BP	GO:2000147	positive regulation of cell motility	493	-0.276109	-1.57265	1.73075e-06	0.000214615	0.000174311	3061	tags=27%, list=18%, signal=23%	5031/58191/5606/6376/7422/9647/51564/14/4192/10630/5063/23625/3725/2316/90550/1364/2624/2159/80781/1398/5880/6363/1672/6405/3373/131578/7205/51561/3627/8660/9510/8740/7476/2260/6387/80031/8013/64218/177/1902/6237/146433/6870/286527/11151/79647/7042/382/51176/1003/153769/6348/8828/2660/1839/208/64094/6352/652/10488/9037/5293/8877/5979/153090/9181/7423/2150/7494/3383/6278/25865/2247/80149/4851/6863…
BP	GO:0051310	metaphase plate congression	55	0.553542	2.18186	1.75261e-06	0.000214615	0.000174311	3189	tags=47%, list=19%, signal=38%	8678/25978/3837/55143/10403/8697/1063/113130/152185/81620/11004/3833/9928/92421/1778/54984/891/27243/1062/84722/9183/23212/10540/83540/3619/91782
BP	GO:0044784	metaphase/anaphase transition of cell cycle	58	0.544586	2.17377	1.82779e-06	0.000220481	0.000179075	4684	tags=59%, list=28%, signal=43%	3550/10460/10403/8697/991/1063/55781/81620/11065/472/701/891/5347/9787/1062/699/990/9183/5885/996/100131816/55755/5925/7175/7272/7517/51451/51143/286053/4085/324/56155/84101/9700
CC	GO:0000793	condensed chromosome	183	0.389784	1.88921	1.86943e-06	0.000222187	0.000180461	4054	tags=44%, list=24%, signal=34%	9793/1104/55839/9031/387103/9918/672/5888/55320/27030/8243/6419/64151/3146/79023/7273/79172/10735/55055/10403/546/23397/1063/221150/81620/11004/3148/55355/11073/641/2177/701/6790/4288/332/54984/1111/6847/7158/7153/10051/891/5347/1062/3364/4751/55746/699/23332/57405/25909/9183/5885/57122/23212/23122/25936/10111/10592/8467/8940/675/83540/3619/6839/11130/147841/84295/54821/79980/54892/79677/10128/12…
MF	GO:0003697	single-stranded DNA binding	96	0.467453	2.05944	2.1972e-06	0.000256204	0.000208089	3734	tags=48%, list=22%, signal=38%	54840/64710/7013/4437/5422/5888/6419/3146/2072/10623/56852/7508/7156/57109/3148/25939/8880/641/55775/5937/3329/8318/2073/9361/5813/23168/5892/4904/51729/6742/5932/10111/10592/5890/84515/4175/4172/675/3178/4171/29935/7257/4173/1663/55247/10128
BP	GO:0051306	mitotic sister chromatid separation	62	0.549006	2.23067	2.23754e-06	0.000256204	0.000208089	4684	tags=60%, list=28%, signal=43%	3550/10460/10403/8697/991/1063/55781/81620/10744/11065/472/701/891/5347/9787/1062/699/990/9183/5885/996/100131816/55755/5925/7175/9232/26255/7272/7517/51451/51143/286053/4085/324/56155/84101/9700
BP	GO:0007091	metaphase/anaphase transition of mitotic cell cycle	56	0.553087	2.19747	2.25074e-06	0.000256204	0.000208089	4684	tags=61%, list=28%, signal=44%	3550/10460/10403/8697/991/1063/55781/81620/11065/472/701/891/5347/9787/1062/699/990/9183/5885/996/100131816/55755/5925/7175/7272/7517/51451/51143/286053/4085/324/56155/84101/9700
BP	GO:0003002	regionalization	335	-0.303809	-1.66312	2.39473e-06	0.000268809	0.000218327	3785	tags=34%, list=22%, signal=27%	51668/3087/64388/4824/57669/5916/140628/5727/6495/199221/9620/6939/2253/201164/3212/8854/3211/6911/23509/26585/6422/25806/6926/4760/2302/3214/6434/221833/7026/3207/3225/6497/3201/8320/123872/3170/3202/6405/2637/10683/80055/7477/7476/5100/23648/2260/3224/23242/5087/27152/54626/57801/7547/9355/170825/51176/8828/9742/23462/5089/4681/652/429/3280/4089/79971/3237/3169/9095/1959/4618/2114/7471/4851/130…
BP	GO:0006022	aminoglycan metabolic process	164	-0.37735	-1.89625	2.45716e-06	0.000272038	0.00022095	4659	tags=45%, list=28%, signal=33%	60495/6548/337876/2817/9806/4790/3037/9394/93010/5016/8534/55501/2683/6483/254773/2588/79625/9334/375790/10090/6383/113189/2990/3036/84752/6385/133584/64131/8706/3700/50859/1634/3373/2262/6484/9672/3038/55512/4958/2517/5549/90161/10678/23553/222537/9957/11046/3600/126792/3425/54480/1118/2247/9955/2131/9956/2331/9435/2296/138050/22856/9331/3340/6382/8703/3423/5292/129530/8509/9953/27087/80760/3699…
CC	GO:0005814	centriole	121	0.433215	1.97671	2.75979e-06	0.000297257	0.000241432	4016	tags=45%, list=24%, signal=35%	10806/11190/9786/3064/9851/9857/54875/55165/4957/152185/51199/3796/84131/116840/55704/121441/10198/6790/132320/22995/26005/84902/7153/5347/80184/85444/219844/56890/284403/9859/79959/60385/6491/899/585/84984/7840/1070/90410/54806/57489/6093/80210/9738/6102/80254/146057/8924/54535/10210/8100/7283/11127/140290/9731
MF	GO:0004984	olfactory receptor activity	110	0.45104	2.028	2.79529e-06	0.000297257	0.000241432	6015	tags=59%, list=36%, signal=38%	121130/81309/283297/23538/442194/81448/138882/343171/127385/390261/283159/219869/119764/81696/124538/26538/81285/8392/7932/26338/219958/26539/390038/26189/282763/8590/285659/81328/26529/26341/144124/286365/338674/4991/81697/392138/26531/26735/341276/255725/26333/26184/26716/387748/219464/254973/8386/138804/26659/391194/26658/26188/390883/391112/8383/390892/219982/26682/128360/338675/79544/119774/…
BP	GO:0050911	detection of chemical stimulus involved in sensory perception of smell	110	0.45104	2.028	2.79529e-06	0.000297257	0.000241432	6015	tags=59%, list=36%, signal=38%	121130/81309/283297/23538/442194/81448/138882/343171/127385/390261/283159/219869/119764/81696/124538/26538/81285/8392/7932/26338/219958/26539/390038/26189/282763/8590/285659/81328/26529/26341/144124/286365/338674/4991/81697/392138/26531/26735/341276/255725/26333/26184/26716/387748/219464/254973/8386/138804/26659/391194/26658/26188/390883/391112/8383/390892/219982/26682/128360/338675/79544/119774/…
BP	GO:0090305	nucleic acid phosphodiester bond hydrolysis	268	0.349121	1.75773	3.28785e-06	0.000345097	0.000280288	3892	tags=34%, list=23%, signal=27%	80153/27340/84294/5981/9131/4686/54840/22916/11051/10714/5167/51010/6419/29102/55218/3837/5394/27443/3146/55728/28987/2072/142/2967/10146/84083/5393/7508/9156/9937/81887/1478/23016/4848/51692/146956/57109/9790/3148/25939/55802/55775/131870/115752/122651/10721/5073/256006/1479/2073/65080/29883/836/246175/81608/2237/7314/6041/2965/54913/10535/23212/53918/22894/5932/10111/23405/317/64802/51426/23019…
BP	GO:0007389	pattern specification process	426	-0.282349	-1.57877	3.51022e-06	0.000363712	0.000295408	3785	tags=31%, list=22%, signal=25%	51668/3087/64388/4824/57669/27019/5916/140628/5727/6495/199221/9620/6939/2022/51626/6493/2253/201164/3212/8854/3211/6911/199699/23509/26585/6422/25806/6926/4760/2302/3214/23500/6434/221833/7026/3207/3225/6497/30009/3201/8320/123872/3170/3202/6405/2637/4213/10683/6909/80055/7477/4242/284086/7476/5100/23648/2260/3224/23242/5087/27152/54626/57801/7547/9355/138162/170825/51176/8828/9742/23462/5089/56…
BP	GO:1902532	negative regulation of intracellular signal transduction	461	-0.276373	-1.55988	3.61695e-06	0.000370027	0.000300537	3097	tags=27%, list=18%, signal=23%	6422/54900/754/5606/5563/51564/26155/8996/79849/23005/219790/8382/604/2874/154043/467/27429/10385/1942/23334/2192/7466/1846/10017/5997/6397/4988/6387/57053/1850/1847/598/23677/5300/25946/57493/1902/55486/84962/408/1191/7042/7320/10636/9971/153769/6609/2660/58529/220441/51763/652/10488/84447/9479/64926/5311/7126/4089/153090/54922/54941/9181/1848/4609/1827/2150/55450/5245/7494/2281/51094/83892/2889…
BP	GO:0031570	DNA integrity checkpoint	143	0.412927	1.92327	3.96834e-06	0.000400902	0.000325613	3760	tags=44%, list=22%, signal=35%	988/672/26058/2074/6419/51347/11200/63967/57551/55159/83990/10116/995/81620/7508/25904/144455/4848/146956/472/8914/79184/11073/641/2177/6790/51322/54465/983/1111/7158/7153/891/1432/5347/8318/3364/29883/246175/5781/990/2765/51514/4998/2033/4193/4683/9575/79733/5591/23019/8883/79968/29935/545/54962/91603/80254/51512/8563/60561/1820/84126
BP	GO:0070372	regulation of ERK1 and ERK2 cascade	263	-0.320327	-1.69628	4.12562e-06	0.000411645	0.000334339	3061	tags=29%, list=18%, signal=24%	5031/6376/5604/6358/3725/11331/154043/467/6363/10385/2192/6367/1846/116/8792/4988/57053/5300/177/6237/408/799/10636/10125/54550/6504/6348/2264/6352/920/652/4089/153090/1848/6361/2150/55450/5245/3383/6278/25865/2247/2889/4851/10253/1236/10252/84231/5801/25/5595/1880/537/1843/6347/2771/9314/168667/8600/64127/6846/8817/9368/1399/3976/57447/148/6356/6375/7078/634/6355/5159/200734/10392/2621
BP	GO:0006310	DNA recombination	239	0.358725	1.78066	4.2032e-06	0.000414271	0.000336472	4156	tags=41%, list=25%, signal=31%	10097/64710/4437/672/5888/27030/6830/2547/51010/2074/93973/55218/3146/23064/55159/83990/2072/142/151987/8438/84083/9156/146956/472/3148/8914/84057/23503/25939/641/2177/2956/25836/29072/353497/25788/1111/6847/7158/7153/51377/10721/3329/54891/256006/8318/7518/3364/79728/8607/7292/2237/127540/23304/55137/51659/7454/7520/5892/79725/158880/5885/5932/10111/4683/9025/5890/84515/4175/79913/5897/4798/4172…
CC	GO:0005819	spindle	324	0.329125	1.69377	4.29043e-06	0.000417774	0.000339317	3570	tags=33%, list=21%, signal=27%	79649/2035/9793/29127/7013/143/6907/3550/10460/8243/22974/93627/9857/93323/55143/10735/64793/26586/991/1063/4957/1729/221150/27130/152185/11004/137886/79866/51199/259266/3833/10951/3796/472/1499/331/9055/9928/27229/121441/79184/11073/253012/701/8218/6790/9611/150468/983/3832/332/9493/54984/10112/55920/84902/27436/891/56992/1432/5347/9787/9113/84056/1062/284403/9859/2801/4751/23384/5594/990/23332/…
BP	GO:0034660	ncRNA metabolic process	400	0.313283	1.64192	4.5381e-06	0.000430724	0.000349835	4110	tags=32%, list=24%, signal=25%	10352/27340/84294/11056/54974/91801/83480/54901/63892/117246/10056/127253/55623/11103/51106/51010/29102/23395/55035/5394/51067/51575/134430/55140/28987/63899/113802/55781/4931/5393/22984/54542/81887/1478/10360/23016/10200/5036/4087/57109/9790/55798/10813/8886/57510/57570/51095/131870/55127/55226/55157/55039/92105/115752/55164/5073/79922/65080/81627/23160/56165/149041/64172/51574/6041/339175/12240…
MF	GO:0008017	microtubule binding	233	0.361871	1.78592	4.59229e-06	0.000430724	0.000349835	3734	tags=37%, list=22%, signal=29%	79649/84376/9793/29127/7013/221035/285753/22974/342184/9857/93323/1063/23303/4744/11004/4131/23499/3833/120892/3796/55614/283431/55638/9055/9928/55704/27229/9419/4133/285331/10059/3832/332/9493/10112/9702/80346/4741/55920/79805/27436/56992/5347/23139/27072/9787/55083/84056/1062/56890/2801/22983/23332/7074/84722/2332/51361/55605/23122/51308/24137/7840/4281/79884/1070/51203/55755/11043/4134/146909/…
BP	GO:0051304	chromosome separation	85	0.476689	2.05597	4.60384e-06	0.000430724	0.000349835	4993	tags=59%, list=30%, signal=42%	1459/9918/3550/10460/10403/23397/2072/8697/991/1063/55781/81620/10744/7156/11065/146956/472/701/7153/891/5347/9787/1062/699/990/9183/5885/996/100131816/55755/5925/7175/9232/26255/4926/7272/7517/51451/51143/56916/286053/4085/324/56155/84101/9700/7155/23310/4292/4438
BP	GO:0006163	purine nucleotide metabolic process	378	0.31937	1.67023	4.6366e-06	0.000430724	0.000349835	4971	tags=39%, list=29%, signal=28%	6521/471/4522/134526/3479/4354/144811/5167/57546/29922/7415/10165/31/79023/204/23511/8021/3356/142/8622/55711/283209/5136/9631/3295/260425/5160/10201/6783/120892/79646/8833/27284/1738/2766/2618/25939/1740/5208/9611/1737/2954/131870/957/23165/11165/5562/79071/10380/2194/2819/53354/23433/38/84320/8604/2639/3156/8460/6319/132/4656/55746/32/3630/5744/2023/158/57678/5144/8942/1743/2978/2033/51144/5712…
BP	GO:1902099	regulation of metaphase/anaphase transition of cell cycle	56	0.541979	2.15334	5.07019e-06	0.000465651	0.000378202	4684	tags=59%, list=28%, signal=43%	3550/10403/8697/991/1063/55781/81620/11065/472/701/891/5347/9787/1062/699/990/9183/5885/996/100131816/55755/5925/7175/7272/7517/51451/51143/286053/4085/324/56155/84101/9700
BP	GO:0030071	regulation of mitotic metaphase/anaphase transition	54	0.550865	2.16197	5.46342e-06	0.000495077	0.000402102	4684	tags=61%, list=28%, signal=44%	3550/10403/8697/991/1063/55781/81620/11065/472/701/891/5347/9787/1062/699/990/9183/5885/996/100131816/55755/5925/7175/7272/7517/51451/51143/286053/4085/324/56155/84101/9700
BP	GO:2001212	regulation of vasculogenesis	16	-0.775821	-2.33154	5.51311e-06	0.000495077	0.000402102	2188	tags=50%, list=13%, signal=44%	6237/2013/23462/133/10266/54453/634/23493
CC	GO:0000775	chromosome, centromeric region	172	0.385868	1.84742	5.83927e-06	0.000518604	0.000421211	3562	tags=38%, list=21%, signal=31%	23468/9793/55839/9031/387103/23047/9918/55320/8243/64151/4659/79023/55143/79172/10735/55055/10403/546/1786/1063/221150/113130/81620/11004/10951/55355/5527/701/6790/332/54984/6847/11339/7158/55920/891/5347/1062/10910/4751/55746/699/1783/23332/57405/25909/2332/9183/8850/5885/57122/23122/25936/23244/6396/10540/7175/83540/3619/6839/11130/147841/84295/54821/79980/7272
BP	GO:0030335	positive regulation of cell migration	475	-0.27427	-1.5493	5.91032e-06	0.000519209	0.000421702	3061	tags=27%, list=18%, signal=23%	5031/58191/5606/6376/7422/9647/51564/14/4192/10630/5063/23625/3725/2316/90550/1364/2624/2159/80781/1398/5880/6363/6405/3373/131578/7205/51561/3627/8660/9510/8740/7476/2260/6387/80031/8013/64218/177/1902/6237/146433/286527/11151/79647/7042/382/51176/1003/153769/6348/8828/2660/1839/208/64094/6352/652/10488/9037/5293/8877/5979/153090/9181/7423/2150/7494/3383/6278/25865/2247/80149/4851/6863/10253/123…
BP	GO:0051783	regulation of nuclear division	174	0.386612	1.85504	6.37493e-06	0.000554002	0.000449961	2949	tags=34%, list=17%, signal=28%	1104/811/3479/8678/3550/10460/25978/79598/10403/546/64793/8697/991/1063/995/113130/55781/81620/137886/79866/10744/10201/11065/472/92421/701/25836/6790/4288/3832/1111/23236/8621/54443/1950/891/27243/5347/9787/1062/4751/699/685/3630/990/8260/9088/9183/5885/1814/996/79884/51203/100131816/55755/143471/5925/55023/7175
BP	GO:0006323	DNA packaging	149	0.396391	1.85732	6.56663e-06	0.00056459	0.000458561	3002	tags=34%, list=18%, signal=28%	10541/9131/55839/9733/387103/9918/22880/55320/55729/64151/51535/5619/51773/7273/79172/257218/546/1786/23397/113130/22985/3148/23522/55355/25836/64754/7994/983/6847/11339/7153/10051/891/6418/83852/8607/54737/8260/10036/5620/9869/51203/10592/8467/9025/55723/4171/7175/5928/3619
BP	GO:0006637	acyl-CoA metabolic process	94	0.463387	2.02548	6.80541e-06	0.000572931	0.000465335	4821	tags=50%, list=29%, signal=36%	134526/57546/31/55711/3295/5160/1738/1737/2954/79071/2194/38/84320/2639/6319/32/57678/8942/1743/51144/5538/51268/6296/2180/2181/81616/55856/51703/11332/10654/79993/8801/116285/5162/3155/570/26027/47/5166/10157/54704/123876/284486/84188/197322/84649/84869
BP	GO:0035383	thioester metabolic process	94	0.463387	2.02548	6.80541e-06	0.000572931	0.000465335	4821	tags=50%, list=29%, signal=36%	134526/57546/31/55711/3295/5160/1738/1737/2954/79071/2194/38/84320/2639/6319/32/57678/8942/1743/51144/5538/51268/6296/2180/2181/81616/55856/51703/11332/10654/79993/8801/116285/5162/3155/570/26027/47/5166/10157/54704/123876/284486/84188/197322/84649/84869
BP	GO:0070373	negative regulation of ERK1 and ERK2 cascade	67	-0.479215	-2.09085	6.97767e-06	0.000581376	0.000472195	2739	tags=39%, list=16%, signal=33%	154043/467/10385/2192/1846/57053/5300/408/10636/4089/153090/1848/55450/5245/2889/10253/10252/5801/25/1843/9314/9368/3976/57447/7078/200734
BP	GO:0007051	spindle organization	160	0.391375	1.85971	7.30962e-06	0.00060282	0.000489611	3022	tags=36%, list=18%, signal=30%	9793/1104/29127/387103/10460/8243/25978/7415/22974/3837/79598/11200/93323/10735/10403/546/991/152185/79866/259266/3833/3796/331/9055/92421/27229/6790/9611/3832/332/1778/9493/4605/3925/6867/81027/891/27243/5347/9787/1062/284403/2801/4751/6491/23332/57405/84722/23122/24137/79884/4134/10540/7175/83540/3619/22919
BP	GO:0045165	cell fate commitment	258	-0.323282	-1.71281	7.44534e-06	0.00060781	0.000493664	4145	tags=36%, list=25%, signal=28%	5460/4853/2626/51043/90/10716/3175/6097/367/4916/6657/387/2625/140628/5727/6495/2258/5914/2253/7480/6911/6422/6926/4760/79923/860/7026/3207/10630/3110/30009/2624/8320/3170/639/64843/6909/7477/343472/51561/10538/7476/2260/7041/2619/170825/6778/652/429/9580/3280/4089/9181/3169/9095/4618/2114/5457/7471/2247/4851/84504/10253/50945/1051/7483/54567/145258/9314/7481/2627/6934/28514/55079/25928/5371/9496…
BP	GO:0033048	negative regulation of mitotic sister chromatid segregation	40	0.583785	2.15099	7.55681e-06	0.000610741	0.000496045	4505	tags=68%, list=27%, signal=50%	3550/10403/546/991/1063/81620/10744/472/701/891/5347/699/8260/9183/5885/55755/7175/9232/26255/7272/7517/51451/51143/4085/324/56155/84101
CC	GO:0042611	MHC protein complex	23	-0.677206	-2.25532	7.9615e-06	0.000635692	0.00051631	4577	tags=91%, list=27%, signal=67%	3125/3123/972/3119/3108/3117/3105/3111/3109/3115/3127/3118/3112/3122/3134/3133/3113/3106/3135/3107/567
BP	GO:0009117	nucleotide metabolic process	452	0.305188	1.62001	8.0381e-06	0.000635692	0.00051631	4745	tags=37%, list=28%, signal=27%	6521/471/161823/4522/134526/3479/4354/144811/5167/57546/29922/7415/10165/31/79023/204/23511/8021/3356/142/8622/55711/283209/5136/9631/3295/260425/5160/10201/6783/120892/79646/8833/27284/1738/2766/2618/25939/1740/5208/9611/1737/2954/131870/957/23165/11165/5562/79071/10380/2194/2819/53354/23433/4199/38/84320/8604/2639/3156/8460/6319/132/4656/55746/56953/32/8564/3630/5744/2023/5594/158/57678/6240/51…
BP	GO:0033046	negative regulation of sister chromatid segregation	41	0.575635	2.15422	8.10149e-06	0.000635692	0.00051631	4684	tags=68%, list=28%, signal=49%	3550/10403/546/991/1063/81620/10744/472/701/891/5347/699/8260/9183/5885/55755/7175/9232/26255/7272/7517/51451/51143/4085/324/56155/84101/9700
BP	GO:0006399	tRNA metabolic process	144	0.402107	1.87803	8.67698e-06	0.000674301	0.000547668	4184	tags=38%, list=25%, signal=28%	10352/54974/91801/83480/54901/63892/10056/127253/55623/51010/23395/5394/51067/55140/63899/5393/1478/23016/55798/57570/51095/55226/55157/55039/81627/64172/339175/285381/55699/54913/55278/25917/150962/84267/26610/57038/79828/142940/79074/6741/221078/23536/54802/60528/2926/23404/55250/80222/4234/1653/84705/25973/7965/124454
BP	GO:0050906	detection of stimulus involved in sensory perception	201	0.367562	1.79398	8.82348e-06	0.000675334	0.000548507	6037	tags=53%, list=36%, signal=35%	11190/50837/121130/1301/81309/259290/3356/283297/23538/442194/81448/138882/259295/84694/8195/6323/1258/343171/127385/390261/285331/3673/283159/219869/119764/81696/124538/26538/81285/222662/8392/7932/26338/219958/26539/390038/51761/63895/26189/282763/50838/8590/285659/81328/259296/26529/26341/50832/346007/6121/50835/144124/286365/338674/4991/81697/778/9033/117531/392138/26531/4025/26735/56925/3412…
BP	GO:0007159	leukocyte cell-cell adhesion	332	-0.297258	-1.62265	8.85739e-06	0.000675334	0.000548507	3149	tags=29%, list=19%, signal=24%	6385/5573/54900/2302/975/4192/939/5063/3956/3683/100/30009/604/10690/3707/5880/6363/1960/10385/5133/7356/51561/7001/921/8740/6387/8013/3109/940/3659/177/3115/2885/339390/11151/4092/10125/8744/160365/51176/6352/84433/920/652/9580/3280/64926/59067/3600/7494/3383/80149/135/1236/1524/864/1051/8651/923/9093/3932/9308/146850/3695/6347/9314/50512/2113/8600/64127/3592/10507/3133/857/58494/6793/3558/3113/…
BP	GO:0050000	chromosome localization	68	0.500822	2.09118	1.04087e-05	0.000778917	0.000632637	3189	tags=44%, list=19%, signal=36%	10097/7013/8678/25978/3837/55143/10403/8697/1063/113130/152185/81620/11004/3833/472/9928/92421/1778/54984/891/27243/9787/1062/84722/9183/23212/10540/83540/3619/91782
BP	GO:0051303	establishment of chromosome localization	68	0.500822	2.09118	1.04087e-05	0.000778917	0.000632637	3189	tags=44%, list=19%, signal=36%	10097/7013/8678/25978/3837/55143/10403/8697/1063/113130/152185/81620/11004/3833/472/9928/92421/1778/54984/891/27243/9787/1062/84722/9183/23212/10540/83540/3619/91782
BP	GO:0051985	negative regulation of chromosome segregation	42	0.565915	2.13625	1.0538e-05	0.000780703	0.000634088	4684	tags=67%, list=28%, signal=48%	3550/10403/546/991/1063/81620/10744/472/701/891/5347/699/8260/9183/5885/55755/7175/9232/26255/7272/7517/51451/51143/4085/324/56155/84101/9700
CC	GO:0090734	site of DNA damage	68	0.500413	2.08947	1.06413e-05	0.000780703	0.000634088	4129	tags=57%, list=24%, signal=44%	23468/10097/5888/2074/6419/7415/55218/55159/142/10092/10109/56852/7508/10951/8914/50485/25939/8065/10552/5429/7158/3364/7454/7520/55100/5932/10111/4683/9025/23376/51426/79968/29935/79677/165918/157570/55183/56916/27339
BP	GO:0007606	sensory perception of chemical stimulus	190	0.369567	1.79317	1.07338e-05	0.000780703	0.000634088	5403	tags=47%, list=32%, signal=32%	50837/121130/81309/259290/283297/23538/442194/81448/138882/259295/8195/1258/343171/127385/255022/390261/283159/219869/5024/119764/81696/124538/26538/81285/8392/7932/26338/219958/26539/29850/390038/585/26189/282763/50838/8590/285659/81328/259296/51308/26529/26341/50832/338398/50835/144124/286365/338674/4991/81697/9033/392138/2778/26531/4025/29989/54831/26735/728/341276/259289/255725/26333/26184/26…
BP	GO:0065004	protein-DNA complex assembly	156	0.387439	1.82709	1.0819e-05	0.000780703	0.000634088	3510	tags=36%, list=21%, signal=29%	10541/7013/55839/9733/387103/138474/5888/55320/55729/8554/3146/51773/79172/257218/546/142/1063/2967/81620/7508/6872/3148/23522/55355/5702/64754/7994/11339/6418/51053/8318/9787/1062/2073/8607/10036/7314/55814/1385/2965/6925/8467/4175/1022/4172/55723/4171/5925/6883/5928/9557/4673/23595/4173/4331/9014
BP	GO:0007080	mitotic metaphase plate congression	43	0.576504	2.1722	1.11668e-05	0.000798672	0.000648682	3189	tags=51%, list=19%, signal=42%	8678/25978/3837/55143/10403/8697/113130/81620/11004/3833/9928/92421/54984/891/27243/1062/84722/9183/23212/10540/83540/91782
BP	GO:0006753	nucleoside phosphate metabolic process	459	0.301987	1.60798	1.13756e-05	0.000806472	0.000655017	4998	tags=39%, list=30%, signal=28%	6521/471/161823/4522/134526/3479/4354/144811/5167/57546/29922/7415/10165/31/79023/204/23511/8021/3356/142/8622/55711/283209/5136/9631/3295/260425/5160/10201/6783/120892/79646/8833/27284/1738/2766/2618/25939/1740/5208/9611/1737/2954/131870/957/23165/11165/5562/79071/10380/2194/2819/53354/23433/4199/38/84320/8604/2639/3156/8460/6319/132/4656/55746/56953/32/8564/7083/3630/5744/2023/5594/158/57678/62…
BP	GO:0050867	positive regulation of cell activation	318	-0.296502	-1.60941	1.18934e-05	0.000835846	0.000678875	2979	tags=29%, list=18%, signal=24%	975/4192/939/10630/5063/3956/100/118460/30009/2624/604/3707/6363/1960/10385/5133/51561/8660/921/8740/79155/8013/2207/115352/3109/940/177/3115/2885/11151/10125/2323/6778/8744/90865/160365/51176/148022/6348/3916/6352/84433/920/9580/3280/64926/59067/3600/2150/7494/914/6863/1236/864/3543/8651/923/9093/3932/9308/146850/1880/6347/1026/8600/64127/85480/3592/558/3134/3133/857/3558/3113/84807/63925/3569/3…
BP	GO:0045005	DNA-dependent DNA replication maintenance of fidelity	35	0.616434	2.19592	1.21126e-05	0.000843917	0.000685431	3570	tags=60%, list=21%, signal=47%	64710/4437/5888/6419/55218/55159/546/84083/146956/8914/50485/25939/641/54465/675/253714/51750/7486/54962/91603/1663
BP	GO:0072073	kidney epithelium development	142	-0.379517	-1.85775	1.27079e-05	0.000877822	0.000712968	3742	tags=41%, list=22%, signal=32%	2625/5727/6495/793/5914/2253/186/6385/26585/6422/7422/2302/3207/84445/9500/6943/7477/2260/5087/3913/7021/26249/6299/4092/282679/652/3280/5311/4089/5979/3237/4609/7471/2247/4851/130497/10252/2296/6382/7827/168667/7481/627/3911/6092/4070/28514/171023/3611/25959/3976/1948/100133941/6662/9863/655/5310/4088
BP	GO:0046631	alpha-beta T cell activation	138	-0.373904	-1.82413	1.34908e-05	0.000924004	0.000750477	3751	tags=40%, list=22%, signal=31%	387/2625/3565/11314/3105/5914/861/26191/975/3702/100/30009/8320/604/3707/639/6363/51561/10538/64218/940/3659/177/4092/6778/51176/2841/602/9479/64926/59067/3600/80149/135/864/2000/6932/8651/25/9308/1880/5971/3592/3133/3558/84807/3569/3566/6375/7535/3662/8764/4063/64919/5734
BP	GO:2001252	positive regulation of chromosome organization	166	0.378242	1.80028	1.4194e-05	0.000963998	0.00078296	3146	tags=33%, list=19%, signal=27%	7203/7013/22948/9733/8678/672/22880/55729/51535/4216/546/1786/29117/8697/81620/120892/6950/57708/472/1499/10694/25836/195814/56254/891/5073/83852/9787/5588/84656/4751/3720/2237/5594/54737/7520/23168/2332/79618/5885/9646/996/1736/6742/10111/4683/9869/3178/22976/22823/5925/7175/51750/11091/10575
BP	GO:0007608	sensory perception of smell	132	0.412804	1.9014	1.45421e-05	0.000979407	0.000795476	5018	tags=46%, list=30%, signal=33%	121130/81309/283297/23538/442194/81448/138882/8195/1258/343171/127385/390261/283159/219869/119764/81696/124538/26538/81285/8392/7932/26338/219958/26539/390038/585/26189/282763/8590/285659/81328/26529/26341/144124/286365/338674/4991/81697/392138/26531/29989/54831/26735/341276/255725/26333/26184/26716/387748/219464/1813/254973/8386/138804/26659/391194/26658/26188/390883/89797/391112
BP	GO:1901342	regulation of vasculature development	305	-0.301888	-1.62814	1.47292e-05	0.000983813	0.000799054	3867	tags=32%, list=23%, signal=25%	1944/2523/10769/1969/3087/387/51129/51738/6915/339123/2022/861/22846/7122/1893/26585/6422/60675/6376/7422/51564/4192/10553/2624/3202/1215/23129/1634/1942/3373/3627/29775/9510/10516/6019/64218/93649/3397/6237/116844/1647/7042/2013/51330/1003/23462/185/64094/22905/133/652/154796/9037/8877/9146/153090/10266/7423/23554/7494/25865/2247/80149/4851/694/10253/1524/4772/5740/2296/25/54567/54453/146850/147…
BP	GO:0031572	G2 DNA damage checkpoint	28	0.641199	2.19777	1.52466e-05	0.00101003	0.000820345	2565	tags=46%, list=15%, signal=39%	672/51347/63967/57551/472/79184/11073/641/983/1111/5347/51514/4683
BP	GO:0070371	ERK1 and ERK2 cascade	280	-0.309929	-1.64896	1.6276e-05	0.00106945	0.000868612	3061	tags=29%, list=18%, signal=24%	5031/6376/5604/6358/3725/11331/154043/467/6363/10385/2192/6367/1846/116/8792/4988/57053/5300/177/6237/408/799/10636/10125/54550/6504/6348/2264/6352/920/652/4089/153090/1848/6361/4609/2150/55450/5245/3383/6278/25865/2247/2889/4851/10253/1236/10252/84231/5801/25/5595/1880/537/1843/6347/2771/9314/168667/8600/64127/6846/8817/9368/1399/3976/57447/148/6356/6375/7078/634/6662/6355/5159/200734/10392/2621…
BP	GO:0072163	mesonephric epithelium development	99	-0.412023	-1.9132	1.73438e-05	0.00112138	0.000910788	3742	tags=44%, list=22%, signal=35%	2625/5727/6495/793/5914/2253/186/6385/26585/6422/7422/2302/3207/84445/9500/6943/2260/5087/6299/4092/652/3280/5311/4089/5979/3237/4609/7471/2247/130497/10252/2296/6382/168667/7481/627/3911/6092/4070/3611/6662/655/5310/4088
BP	GO:0072164	mesonephric tubule development	99	-0.412023	-1.9132	1.73438e-05	0.00112138	0.000910788	3742	tags=44%, list=22%, signal=35%	2625/5727/6495/793/5914/2253/186/6385/26585/6422/7422/2302/3207/84445/9500/6943/2260/5087/6299/4092/652/3280/5311/4089/5979/3237/4609/7471/2247/130497/10252/2296/6382/168667/7481/627/3911/6092/4070/3611/6662/655/5310/4088
BP	GO:0051225	spindle assembly	101	0.4299	1.90563	1.77812e-05	0.00113553	0.000922277	2495	tags=36%, list=15%, signal=31%	1104/29127/387103/8243/25978/22974/3837/79598/11200/93323/10735/991/152185/259266/3833/3796/331/9055/92421/27229/6790/9611/3832/332/1778/9493/4605/81027/27243/5347/2801/4751/23332/23122/24137/79884
BP	GO:0001837	epithelial to mesenchymal transition	135	-0.383319	-1.85085	1.79575e-05	0.00113553	0.000922277	4502	tags=44%, list=27%, signal=32%	1655/3037/4017/283149/553115/10155/90/7049/84541/2625/57669/6275/59349/2022/2253/25805/55223/26585/6422/4192/10630/8320/3170/80709/1942/2260/7041/7042/4092/51176/23462/652/114990/4089/153090/3169/51094/54949/4851/653/10253/10252/2296/145258/7481/6934/254268/4488/23187/3569/4855/6662/2295/655/200734/1605/23493/4088/23275
BP	GO:0000910	cytokinesis	149	0.386232	1.80972	1.8078e-05	0.00113553	0.000922277	3292	tags=37%, list=19%, signal=30%	10097/9475/29127/8678/30849/11113/25978/288/27443/55165/26586/51652/5586/55660/144455/5289/23503/9055/116840/9928/92421/6790/29072/6711/9493/3925/10112/54443/27243/5347/9101/55958/990/585/25909/26189/50838/1814/79848/24137/79884/51203/675/79733/10015/801/3619/51100/6093/9738/341019/91782/5956/112574/1894
BP	GO:0046605	regulation of centrosome cycle	54	0.532394	2.08948	1.81246e-05	0.00113553	0.000922277	3323	tags=48%, list=20%, signal=39%	11190/9475/672/25978/64793/152185/51652/137886/1499/92421/6790/3832/1111/27243/56890/79959/4751/6491/899/8850/7840/79884/55755/10015/9738/79648
BP	GO:1901987	regulation of cell cycle phase transition	418	0.300073	1.58035	1.84825e-05	0.00114904	0.000933254	4611	tags=38%, list=27%, signal=28%	10806/8945/9793/11190/26057/3320/672/26058/29766/3550/22974/252983/51347/11200/63967/57551/55159/93323/10403/29117/8697/5713/991/1063/4957/995/113130/55781/993/8328/81620/7508/57099/25904/5707/144455/11065/6872/4848/472/84131/9928/92421/121441/79184/11073/641/5702/701/6790/1781/22995/983/7465/1778/23026/54984/1111/80321/26060/23236/9702/5933/55920/54443/891/5356/5347/3161/8318/80184/9787/1062/154…
CC	GO:0000781	chromosome, telomeric region	128	0.400889	1.84313	1.88152e-05	0.0011608	0.0009428	5145	tags=51%, list=30%, signal=36%	23468/7013/5888/2547/11200/23064/546/2072/142/9937/10951/472/641/983/55226/54984/1111/7158/6672/2237/4998/5813/7520/5892/79618/5000/10111/4683/9025/4175/4172/675/5591/4171/6741/51750/29935/545/7486/23595/4173/64421/9401/24144/8563/7517/57187/79677/8520/55183/143241/3181/5884/328/10728/286053/4999/2146/4174/7011/55135/5431/170506/4436/55791
BP	GO:0051251	positive regulation of lymphocyte activation	266	-0.307669	-1.63596	1.89673e-05	0.00116132	0.000943223	2979	tags=30%, list=18%, signal=25%	975/4192/939/5063/3956/100/118460/30009/604/3707/6363/1960/10385/5133/51561/8660/921/8740/79155/115352/3109/940/177/3115/2885/11151/10125/2323/6778/8744/160365/51176/148022/3916/6352/84433/920/9580/3280/64926/59067/3600/7494/6863/1236/864/3543/8651/923/9093/3932/9308/146850/1880/6347/1026/8600/64127/3592/558/3134/3133/857/3558/3113/84807/63925/3569/3566/1948/101/6375/7535/100133941/3596/57178/313…
BP	GO:0001525	angiogenesis	468	-0.271379	-1.5351	1.99828e-05	0.00121061	0.000983261	3500	tags=29%, list=21%, signal=23%	10267/6915/339123/2022/861/22846/2253/57125/10203/7122/1893/161198/23509/2702/26585/6422/60675/6376/83854/7422/51564/14/4192/3725/10553/51162/2624/3953/80781/3202/1960/6943/1215/23129/2637/1634/1942/3373/3627/29775/9510/7476/2260/10516/6019/64218/169044/3397/688/6237/116844/1647/7042/2013/51330/51176/1003/51421/8828/23462/185/64094/22905/133/4240/652/154796/9037/8877/9146/153090/54922/10266/7423/…
CC	GO:0000922	spindle pole	140	0.398836	1.85829	2.0072e-05	0.00121061	0.000983261	2719	tags=31%, list=16%, signal=27%	9793/3550/10460/8243/22974/93323/10735/64793/26586/991/1063/4957/137886/51199/259266/3796/1499/9055/27229/121441/79184/11073/6790/150468/3832/84902/891/1432/5347/9787/9113/84056/284403/2801/4751/990/84722/84984/9183/5885/79848/7840/55755/55171
BP	GO:0002696	positive regulation of leukocyte activation	308	-0.297606	-1.60362	2.07012e-05	0.00123698	0.00100467	2979	tags=29%, list=18%, signal=24%	975/4192/939/5063/3956/100/118460/30009/2624/604/3707/6363/1960/10385/5133/51561/8660/921/8740/79155/8013/2207/115352/3109/940/177/3115/2885/11151/10125/2323/6778/8744/90865/160365/51176/148022/6348/3916/6352/84433/920/9580/3280/64926/59067/3600/2150/7494/914/6863/1236/864/3543/8651/923/9093/3932/9308/146850/1880/6347/1026/8600/64127/85480/3592/558/3134/3133/857/3558/3113/84807/63925/3569/3566/19…
BP	GO:0000281	mitotic cytokinesis	69	0.479253	2.00605	2.08152e-05	0.00123698	0.00100467	3292	tags=45%, list=19%, signal=36%	9475/29127/11113/25978/288/55165/26586/51652/23503/9055/116840/92421/6711/9493/3925/10112/54443/27243/5347/9101/585/24137/79884/51203/10015/3619/6093/341019/91782/112574/1894
MF	GO:0140030	modification-dependent protein binding	134	0.392084	1.81305	2.25996e-05	0.00133321	0.00108284	3409	tags=37%, list=20%, signal=29%	23613/55193/23468/138474/57680/9958/5927/7415/546/29117/84083/56852/3416/22890/5929/6872/11137/9682/79184/23512/2956/54556/10943/7158/8805/3329/54764/84656/29128/54737/54454/2332/124359/50613/54799/124930/124997/4300/29979/178/5897/22823/55023/11091/55689/2186/23170/10771/161725
MF	GO:0008135	translation factor activity, RNA binding	74	0.462249	1.95604	2.3298e-05	0.00136445	0.00110821	4357	tags=49%, list=26%, signal=36%	1975/8672/1968/8661/23708/8891/9470/51386/8667/83939/8663/54516/1964/91574/28985/9669/56648/8665/8664/1938/1937/10767/85476/8892/10102/4528/8668/10480/8662/8894/8669/1965/1915/219402/8666/54505
BP	GO:0010833	telomere maintenance via telomere lengthening	75	0.475513	2.02332	2.36061e-05	0.00137255	0.00111479	4345	tags=49%, list=26%, signal=37%	5981/7203/7013/22948/3320/5888/5394/4216/2072/142/6950/472/1499/3326/10694/55226/54984/5073/5588/4751/5594/7520/79618/1736/10111/3178/54464/51750/10575/545/11284/23381/3181/54552/5609/10576/10728
MF	GO:0015631	tubulin binding	320	0.315189	1.61935	2.37946e-05	0.00137363	0.00111566	3734	tags=33%, list=22%, signal=27%	79649/84376/9793/29127/7013/22948/672/221035/285753/22974/342184/6622/3064/27101/57551/9857/93323/23093/1063/23303/4744/11004/4131/23499/3833/120892/3796/55614/283431/55638/9055/9928/55704/27229/9419/4133/285331/29072/10059/3832/332/9493/3925/80321/26060/10112/9702/80346/4741/55920/79805/27436/56992/5347/23139/27072/9787/55083/84056/1062/56890/23637/2801/22983/23332/7074/585/84722/2332/5892/10808…
BP	GO:1902749	regulation of cell cycle G2/M phase transition	202	0.359001	1.7528	2.70445e-05	0.00155017	0.00125905	5009	tags=46%, list=30%, signal=33%	10806/9793/11190/3320/672/22974/51347/63967/57551/93323/5713/1063/4957/995/993/57099/5707/472/84131/9928/92421/121441/79184/11073/641/5702/6790/1781/22995/983/1778/54984/1111/80321/9702/55920/891/5347/3161/80184/3364/79959/4751/990/23332/51514/4998/55031/5885/7840/4683/55755/22981/5890/143471/22976/10540/8883/22919/9738/5577/6500/91603/8636/80254/5700/51512/60561/7283/8454/5708/84936/5884/5717/51…
BP	GO:0034470	ncRNA processing	331	0.314409	1.62486	2.77835e-05	0.00158131	0.00128434	4079	tags=32%, list=24%, signal=25%	27340/84294/11056/54974/91801/83480/54901/63892/117246/127253/55623/11103/51106/51010/29102/55035/5394/51575/134430/55140/28987/63899/55781/4931/5393/22984/81887/1478/10360/23016/10200/5036/4087/57109/9790/55798/10813/8886/57570/51095/131870/55127/55226/55039/92105/55164/5073/79922/65080/81627/23160/64172/51574/6041/339175/285381/10885/8850/26512/54913/23212/1662/51729/22894/285855/55759/1736/259…
BP	GO:0050863	regulation of T cell activation	311	-0.293755	-1.59038	2.86574e-05	0.00161965	0.00131548	3149	tags=30%, list=19%, signal=25%	6385/5573/54900/2302/975/4192/939/5063/3956/100/30009/3111/604/3707/639/5880/6363/1960/10385/27240/5133/7356/51561/7001/921/8740/3109/940/3659/177/27040/3115/2885/339390/11151/4092/10125/8744/160365/51176/56339/7133/6352/84433/920/652/9580/3280/9479/64926/59067/3600/1209/7494/80149/914/135/1236/864/1051/6932/8651/25/923/9093/3932/9308/146850/6347/8600/64127/3592/3133/857/3558/2648/3113/84807/3569…
BP	GO:0030856	regulation of epithelial cell differentiation	137	-0.378242	-1.83561	2.97224e-05	0.00166817	0.00135489	1962	tags=26%, list=12%, signal=23%	1003/5624/652/7132/429/3280/3551/2247/4851/130497/81537/23764/694/10253/10252/1051/2296/118/28514/4488/55966/8626/857/3976/6009/7538/2487/100133941/3596/29841/4855/634/6662/200734/23493/677
MF	GO:0016874	ligase activity	112	0.414206	1.86267	3.00304e-05	0.00167383	0.00135949	2998	tags=38%, list=18%, signal=31%	10352/132949/8945/4522/79611/10056/5095/31/23395/51067/23093/5091/54529/8833/2618/2729/10999/55157/56922/32/10055/2752/65985/8802/55699/4193/55278/55236/64087/56474/10533/11001/6296/790/2180/11000/57038/2181/81616/8883/79876/51703
BP	GO:0046578	regulation of Ras protein signal transduction	178	-0.337294	-1.71599	3.07987e-05	0.0017049	0.00138472	2770	tags=30%, list=16%, signal=25%	613/604/3707/1398/22898/8660/27128/8859/55114/57493/1902/408/2885/50650/7042/382/10125/9267/2841/64926/7126/153090/54922/9181/2150/9266/56882/83892/2889/4851/10253/9922/10252/10211/64787/25/5516/253980/2057/10156/84249/286530/25959/1399/6014/27334/148/9649/50861/5159/4650/5879/5863
BP	GO:0008593	regulation of Notch signaling pathway	93	-0.420096	-1.93428	3.32881e-05	0.00183017	0.00148647	2962	tags=38%, list=18%, signal=31%	23509/4792/51162/2624/604/1999/51006/4242/92714/408/81544/6721/7042/170825/4100/56339/23462/22905/429/3280/7471/4851/54567/64127/6092/28514/8626/2620/4855/3714/57178/655/54084/23493/9794
BP	GO:0001709	cell fate determination	42	-0.528941	-2.08007	3.38145e-05	0.00183881	0.00149348	2779	tags=40%, list=16%, signal=34%	2624/6909/343472/7476/652/429/3280/7471/9314/2627/28514/55079/3199/4855/57453/64321/4909
BP	GO:0010717	regulation of epithelial to mesenchymal transition	85	-0.42574	-1.94043	3.39003e-05	0.00183881	0.00149348	3197	tags=38%, list=19%, signal=31%	25805/55223/26585/6422/4192/10630/3170/1942/7041/7042/4092/51176/652/114990/4089/153090/3169/51094/54949/4851/653/10253/10252/2296/6934/23187/3569/655/200734/1605/4088/23275
BP	GO:0043044	ATP-dependent chromatin remodeling	70	0.483771	2.02438	3.53566e-05	0.00190086	0.00154388	4222	tags=46%, list=25%, signal=34%	55193/6599/55839/387103/55320/57680/2074/93973/27443/81611/51773/79172/6595/55355/11339/51412/8607/55929/3066/5757/8467/9025/1108/79913/5928/8932/86/6601/1058/56916/2491/53615
MF	GO:0003743	translation initiation factor activity	47	0.538403	2.06355	3.56265e-05	0.00190086	0.00154388	4357	tags=55%, list=26%, signal=41%	1975/8672/1968/8661/8891/9470/51386/8667/83939/8663/1964/28985/9669/8665/8664/8892/4528/8668/10480/8662/8894/8669/1965/219402/8666/54505
BP	GO:1905819	negative regulation of chromosome separation	38	0.566151	2.06006	3.57658e-05	0.00190086	0.00154388	4505	tags=66%, list=27%, signal=48%	3550/10403/991/1063/81620/10744/472/701/891/5347/699/9183/5885/55755/7175/9232/26255/7272/7517/51451/51143/4085/324/56155/84101
BP	GO:0006397	mRNA processing	459	0.294298	1.56704	3.5985e-05	0.00190086	0.00154388	5528	tags=43%, list=33%, signal=30%	55339/8458/56259/988/285672/10946/9904/51319/4686/25929/1477/22916/23091/9733/11051/3550/6830/9716/26986/9343/580/23064/55599/10768/153527/154007/10285/151987/5978/2967/10492/6294/9128/22984/58517/22985/55660/51503/1478/9588/23020/220988/54960/56903/51692/2962/123169/9169/55131/23450/55094/56254/10283/10073/25888/23435/64895/8621/4691/64783/9416/55269/891/5356/24148/55234/1996/1479/11189/134353/5…
BP	GO:0007004	telomere maintenance via telomerase	64	0.481632	1.98074	3.82041e-05	0.00200379	0.00162748	4345	tags=50%, list=26%, signal=37%	5981/7203/7013/22948/3320/5394/4216/6950/472/1499/3326/10694/55226/54984/5073/5588/4751/5594/7520/79618/1736/10111/3178/54464/10575/545/11284/23381/54552/5609/10576/10728
MF	GO:0001217	DNA-binding transcription repressor activity	307	-0.295241	-1.58785	3.84295e-05	0.00200379	0.00162748	3134	tags=26%, list=19%, signal=22%	2117/127396/403341/25806/6926/79923/3725/6497/30009/604/9208/639/467/6943/6909/148103/23598/7639/6299/6721/166793/7022/283078/51222/147948/169270/23316/23462/155054/55657/57621/579/429/9580/3280/138151/8820/60468/5467/9242/4609/57711/4601/2114/84504/7551/25988/1051/2018/4149/6932/3661/145258/2019/23119/3607/2077/30818/55509/3394/7050/221937/112939/55079/51513/4488/3090/2672/7832/3199/165/7975/759…
BP	GO:0007219	Notch signaling pathway	175	-0.338069	-1.7152	3.87814e-05	0.00200917	0.00163185	3146	tags=33%, list=19%, signal=27%	23509/23090/4192/4792/51162/2624/26032/604/1999/51006/23129/2208/10683/6909/4242/92714/5087/408/81544/6721/7042/170825/9971/4100/56339/23462/22905/23220/142678/429/3280/5664/3169/23385/4609/5350/7471/4851/64065/80852/84231/134701/2296/54567/64127/6092/28514/8626/196403/2620/4855/3714/57178/6662/655/54084/23493/9794
BP	GO:0007265	Ras protein signal transduction	320	-0.286016	-1.55385	4.03327e-05	0.00207623	0.00168632	2770	tags=27%, list=16%, signal=23%	613/604/3707/1398/5880/22898/1029/27314/8660/27128/8859/55114/57493/1902/6237/27040/408/2885/50650/7042/382/57826/10125/23191/9367/9267/185/2841/11021/64926/7126/55845/153090/1072/54922/9181/10435/2150/9266/56882/83892/2247/2889/4851/395/10253/9922/10252/10211/64787/57449/25/5516/253980/150/391/2057/23580/1026/10156/5900/10411/392/84249/286530/25959/1399/6014/393/11186/25759/2664/27334/148/10235/…
BP	GO:2000816	negative regulation of mitotic sister chromatid separation	37	0.576813	2.09452	4.09008e-05	0.00209215	0.00169925	4505	tags=68%, list=27%, signal=50%	3550/10403/991/1063/81620/10744/472/701/891/5347/699/9183/5885/55755/7175/9232/26255/7272/7517/51451/51143/4085/324/56155/84101
MF	GO:0090079	translation regulator activity, nucleic acid binding	94	0.441386	1.92931	4.1814e-05	0.00212541	0.00172626	4357	tags=47%, list=26%, signal=35%	1975/8672/1968/26986/8661/23708/8891/9470/51386/8667/83939/400961/8663/54516/1964/91574/28985/6472/9669/56648/8665/8664/1938/5813/1937/10767/23367/85476/8892/10102/4528/8668/10480/8662/8894/8669/1618/7298/1965/1915/219402/8666/1719/54505
BP	GO:0043409	negative regulation of MAPK cascade	160	-0.347507	-1.73591	4.27384e-05	0.00215883	0.0017534	2751	tags=36%, list=16%, signal=31%	142679/23410/5037/10019/26191/5999/6422/54900/2874/154043/467/10385/1942/2192/1846/5997/57053/1850/1847/5300/408/10636/153769/6609/51763/652/9479/4089/153090/1848/4609/2150/55450/5245/2889/51339/11072/10253/3480/10252/5801/25/1843/9314/1844/5998/150290/8841/9368/857/3976/57447/859/7078/655/200734/1605/221496
BP	GO:0022407	regulation of cell-cell adhesion	398	-0.270137	-1.50409	4.39764e-05	0.00220756	0.00179298	3820	tags=32%, list=23%, signal=25%	55824/6657/387/29851/2625/57669/79679/3565/11314/3105/10272/10019/5914/861/1326/266727/26191/4651/10076/2244/6385/5573/54900/6376/7422/2302/9647/975/4192/939/10630/5063/3956/100/30009/640/604/10690/3170/3707/6363/80709/1960/10385/5133/7356/51561/7001/921/8740/5100/6387/8013/3109/940/3659/177/3115/2885/339390/11151/4092/10125/8744/160365/51176/56339/6352/84433/920/652/9580/3280/64926/59067/3600/31…
BP	GO:0010719	negative regulation of epithelial to mesenchymal transition	31	-0.597663	-2.17396	4.60731e-05	0.00229854	0.00186687	3122	tags=48%, list=18%, signal=40%	55223/6422/3170/1942/7042/4092/114990/153090/3169/51094/54949/653/10253/10252/200734
BP	GO:0048568	embryonic organ development	431	-0.26784	-1.50305	4.67401e-05	0.00231571	0.00188082	3457	tags=28%, list=20%, signal=23%	9620/10019/2022/5914/4254/22846/2253/10848/9132/1437/3212/8854/3211/6911/51168/2702/25806/6926/4760/860/7422/8463/3214/6434/7026/5604/3207/3225/100/30009/2624/613/3201/8320/123872/26018/639/3202/6943/2637/1942/6909/3373/7477/4237/2260/23242/5087/8013/57053/347733/7547/2885/6299/7042/2323/51176/9742/23462/5089/133/80736/652/579/6134/3280/5311/5459/9021/8820/7274/7471/4851/130497/653/10253/6722/509…
CC	GO:0009897	external side of plasma membrane	313	-0.287986	-1.5618	4.69903e-05	0.00231571	0.00188082	4469	tags=37%, list=26%, signal=28%	947/3678/6508/64805/909/19/3123/286133/3902/916/8784/64446/8029/2683/7049/972/643/3760/51744/29851/79679/1233/929/8482/3577/973/2022/2253/10663/696/161198/2244/1271/3682/114625/10917/1234/460/1237/56244/23627/939/100/3953/2217/2159/4277/10385/2208/5133/6338/3627/921/8792/6387/2207/940/57493/913/762/6517/911/2323/3949/1003/131450/5023/3568/3916/4240/920/154796/969/1889/1209/3561/3383/6340/914/931/…
BP	GO:0032204	regulation of telomere maintenance	74	0.452574	1.9151	4.82522e-05	0.00236348	0.00191962	4343	tags=51%, list=26%, signal=38%	7203/7013/22948/55869/5394/4216/56252/546/2072/142/6950/472/1499/10694/55226/54984/5073/5588/4751/5594/7520/79618/1736/10111/4683/23049/3178/54464/51750/10575/545/11284/23381/3184/3181/54552/5609/10576
BP	GO:0060562	epithelial tube morphogenesis	319	-0.287963	-1.56371	4.94922e-05	0.00240095	0.00195006	3787	tags=34%, list=22%, signal=27%	1969/387/4824/2625/5916/5727/6495/157506/7249/9620/80004/2022/5914/2253/5241/6911/186/6385/26585/6422/6926/7422/8463/4192/3207/11331/6497/780/84445/30009/8320/9500/123872/3202/6943/23129/2637/6909/3627/23242/5087/4524/26249/7547/6299/57167/9355/7042/1857/51176/133/652/3280/5311/4089/5979/8820/1072/54922/3237/3169/4609/7471/25865/2247/4851/130497/653/10253/10252/6722/50945/84678/2294/25/54567/7481…
BP	GO:0014031	mesenchymal cell development	82	-0.424757	-1.91965	4.98678e-05	0.00240095	0.00195006	4221	tags=43%, list=25%, signal=32%	553115/1906/90/1947/84541/59349/157506/8482/4254/8854/54437/6405/2637/80031/64218/8828/652/9037/3280/5979/1072/4851/1910/2296/10509/5595/7869/3911/54910/10507/1909/6662/6664/655/23493
BP	GO:0006400	tRNA modification	73	0.468662	1.97263	4.99085e-05	0.00240095	0.00195006	3181	tags=36%, list=19%, signal=29%	54974/91801/83480/54901/63892/127253/55623/55140/63899/55798/57570/55226/55039/81627/64172/339175/285381/25917/150962/84267/26610/79828/142940/6741/221078/54802
BP	GO:0040013	negative regulation of locomotion	284	-0.292969	-1.56128	5.13669e-05	0.00245649	0.00199517	3751	tags=33%, list=22%, signal=26%	387/2625/3565/11009/11314/4163/286205/8482/5217/51738/6915/114757/2022/22846/7122/3036/10076/186/54437/4345/26585/6422/6376/23143/7026/10221/100/613/1398/63923/6405/50859/1634/3486/2192/57406/29775/51466/6387/80031/64218/93649/5300/6237/1647/10891/4092/57826/90865/131450/4681/2841/9037/6781/29956/153090/5467/51094/2247/4851/653/135/94241/1524/6722/5801/10509/54567/1843/6347/9314/7481/7869/6092/40…
BP	GO:1903039	positive regulation of leukocyte cell-cell adhesion	223	-0.316957	-1.65569	5.34514e-05	0.00254114	0.00206392	2979	tags=30%, list=18%, signal=25%	975/4192/939/5063/3956/100/604/3707/6363/1960/10385/5133/51561/921/8740/8013/3109/940/177/3115/2885/11151/10125/8744/160365/51176/6352/84433/920/9580/3280/64926/59067/3600/7494/3383/1236/864/8651/923/9093/3932/9308/146850/6347/2113/8600/64127/3592/3133/857/3558/3113/84807/3569/3566/1948/101/6375/7535/100133941/57178/5970/3135/8764/5879
BP	GO:0003151	outflow tract morphogenesis	78	-0.438465	-1.97863	5.55693e-05	0.00261515	0.00212403	4039	tags=45%, list=24%, signal=34%	7049/1856/4889/6495/2022/5914/4886/2253/7122/2702/6926/7422/3725/407975/23129/6909/7042/8828/652/3280/4089/4851/2296/7481/2627/9249/8321/6092/3611/1399/4488/6664/655/64321/23493
BP	GO:0030198	extracellular matrix organization	368	-0.273213	-1.51209	5.56552e-05	0.00261515	0.00212403	3275	tags=28%, list=19%, signal=23%	7450/3036/84628/2244/3682/4320/133584/26585/140766/9644/1310/10630/3683/3385/4321/170691/1294/780/4016/3384/80781/1999/222663/1215/1634/2192/826/9510/3386/4237/81794/83716/10516/169044/3913/8515/3038/55512/7042/11093/55612/1288/4054/8292/3681/7133/2264/64094/7132/602/823/9507/4322/10266/1287/7148/10319/1299/3693/3383/4313/2247/4851/1805/2331/10211/118856/25890/2296/2294/25/169611/3695/2113/80274/…
BP	GO:1904358	positive regulation of telomere maintenance via telomere lengthening	37	0.571056	2.07361	5.59808e-05	0.00261524	0.0021241	4343	tags=59%, list=26%, signal=44%	7203/22948/4216/6950/472/1499/10694/5073/5588/4751/5594/7520/79618/1736/3178/51750/10575/545/11284/3181/5609/10576
BP	GO:0001823	mesonephros development	103	-0.400995	-1.87807	5.75504e-05	0.00267312	0.00217111	3742	tags=43%, list=22%, signal=33%	2625/5727/6495/793/5914/2253/186/6385/26585/6422/7422/2302/3207/84445/9500/6943/2260/5087/6299/4092/652/3280/5311/4089/5979/3237/4609/7471/2247/130497/10252/2296/6382/168667/7481/627/3911/6092/4070/3611/6662/655/5310/4088
BP	GO:0051984	positive regulation of chromosome segregation	30	0.609589	2.12006	6.00154e-05	0.0027368	0.00222283	3812	tags=57%, list=23%, signal=44%	8678/8697/81620/56852/25836/55920/891/9787/2237/990/5885/996/5925/4926/1663/79677/6421
CC	GO:0043596	nuclear replication fork	40	0.549202	2.02356	6.03404e-05	0.0027368	0.00222283	4563	tags=68%, list=27%, signal=49%	988/9031/5422/10714/84083/5558/8914/50485/54465/5356/8318/2073/51659/5813/11169/8467/4172/253714/29935/5557/54962/7507/5425/56916/27339/4796/55388
BP	GO:0001657	ureteric bud development	98	-0.402351	-1.86351	6.041e-05	0.0027368	0.00222283	3742	tags=44%, list=22%, signal=34%	2625/5727/6495/793/5914/2253/186/6385/26585/6422/7422/2302/3207/84445/9500/6943/2260/5087/6299/4092/652/3280/5311/4089/5979/3237/4609/7471/2247/130497/10252/2296/6382/168667/7481/627/3911/6092/4070/3611/6662/655/4088
CC	GO:0000784	nuclear chromosome, telomeric region	92	0.428027	1.87015	6.07252e-05	0.0027368	0.00222283	3670	tags=41%, list=22%, signal=33%	23468/7013/5888/2547/546/2072/142/9937/10951/472/983/55226/54984/7158/6672/2237/4998/5813/7520/5892/79618/5000/10111/4683/4175/4172/675/5591/4171/6741/545/23595/4173/64421/24144/8563/7517/57187
BP	GO:0045446	endothelial cell differentiation	97	-0.404799	-1.87793	6.09052e-05	0.0027368	0.00222283	3022	tags=36%, list=18%, signal=30%	7422/7026/10630/80781/7477/7476/169044/3397/57493/57826/1003/5624/23462/652/7132/4089/6781/2150/3551/3383/2889/4851/694/80274/118/28514/5764/10411/23135/1901/91663/4855/634/64321/23493
BP	GO:0043491	protein kinase B signaling	237	-0.306461	-1.61454	6.09532e-05	0.0027368	0.00222283	3903	tags=35%, list=23%, signal=27%	9530/4916/79594/2155/50507/1969/5008/4824/29851/2625/7249/5025/10019/2022/4254/2253/85453/4653/1440/6376/3667/2159/5880/6363/10385/8660/2260/940/6237/4157/2885/1263/55512/799/7039/7179/6348/2660/1839/2264/6199/56917/51763/6352/9037/5293/5979/375033/4915/5245/2247/2889/50852/23239/10253/1236/1524/3480/930/3932/391/6347/9314/8600/8817/6934/5287/558/3611/9368/642273/859/101/6662/2099/5159/3135/9863/…
BP	GO:1901990	regulation of mitotic cell cycle phase transition	392	0.296759	1.55659	6.14622e-05	0.00274441	0.00222901	4611	tags=38%, list=27%, signal=28%	10806/8945/9793/11190/26057/3320/672/26058/29766/3550/22974/51347/11200/63967/57551/55159/93323/10403/29117/8697/5713/991/1063/4957/995/113130/55781/993/8328/81620/7508/57099/25904/5707/144455/11065/4848/472/84131/9928/92421/121441/11073/641/5702/701/6790/1781/22995/983/7465/1778/23026/54984/80321/26060/23236/9702/5933/55920/54443/891/5356/5347/3161/8318/80184/9787/1062/1543/3364/134353/79959/298…
BP	GO:0045765	regulation of angiogenesis	273	-0.296777	-1.57649	6.35655e-05	0.00280069	0.00227473	3867	tags=33%, list=23%, signal=26%	1944/2523/10769/1969/3087/387/51129/51738/6915/339123/2022/861/22846/7122/1893/26585/6422/60675/6376/7422/51564/4192/10553/2624/3202/1215/23129/1634/1942/3373/3627/29775/9510/10516/6019/64218/3397/6237/116844/1647/7042/2013/51330/1003/185/64094/22905/133/154796/9037/8877/9146/153090/10266/7423/23554/7494/25865/2247/80149/4851/694/10253/1524/5740/2296/25/54567/146850/147372/9314/168667/2113/8817/2…
CC	GO:0005777	peroxisome	121	0.398775	1.81956	6.37624e-05	0.00280069	0.00227473	3780	tags=34%, list=22%, signal=26%	83752/91452/51/284273/4644/144811/10455/7086/55711/56947/3416/3295/55825/5289/3417/8800/5189/50640/10059/51555/84896/3329/8729/3156/8540/5264/8504/945/51268/83594/11001/2180/26061/2181/3615/10654/847/11215/84263/3155/570
CC	GO:0042579	microbody	121	0.398775	1.81956	6.37624e-05	0.00280069	0.00227473	3780	tags=34%, list=22%, signal=26%	83752/91452/51/284273/4644/144811/10455/7086/55711/56947/3416/3295/55825/5289/3417/8800/5189/50640/10059/51555/84896/3329/8729/3156/8540/5264/8504/945/51268/83594/11001/2180/26061/2181/3615/10654/847/11215/84263/3155/570
BP	GO:0032212	positive regulation of telomere maintenance via telomerase	34	0.588405	2.07334	6.65451e-05	0.00290712	0.00236117	3401	tags=53%, list=20%, signal=42%	7203/22948/4216/6950/472/1499/10694/5073/5588/4751/5594/7520/79618/1736/3178/10575/545/11284
BP	GO:0051052	regulation of DNA metabolic process	309	0.313586	1.60398	6.73329e-05	0.00292572	0.00237627	4484	tags=37%, list=27%, signal=27%	10097/9131/9320/7203/64710/7013/22948/4437/3320/143/672/5888/6830/51010/2074/6419/55869/5394/3146/25849/79977/5468/4216/56252/2305/81931/546/2072/142/151987/84083/4931/81620/8239/2185/6950/472/1499/8914/3326/10694/79184/641/2956/131870/29072/55226/54984/1111/5429/7158/10721/5073/5588/4751/7292/5594/54737/55137/10269/27136/7454/7520/79618/55100/659/158880/2658/4862/1736/10111/4683/317/64802/2969/9…
BP	GO:0014033	neural crest cell differentiation	87	-0.413413	-1.89111	6.91801e-05	0.00297529	0.00241654	4221	tags=44%, list=25%, signal=33%	553115/1906/90/1947/84541/59349/157506/8482/4254/8854/54437/6422/6405/2637/80031/64218/8828/652/9037/3280/4089/5979/1072/1910/2296/10509/5595/145258/7869/3911/54910/10507/1909/2487/80326/6662/6664/655
MF	GO:0045182	translation regulator activity	120	0.400556	1.82027	6.921e-05	0.00297529	0.00241654	4735	tags=49%, list=28%, signal=36%	1975/8672/3658/1968/5610/10643/26986/8661/23708/8891/9470/51386/8667/83939/400961/8663/54516/1964/91574/2475/28985/6472/9669/56648/8665/10644/8664/1938/5813/1937/2332/1978/10767/23367/8087/85476/8892/10102/4528/27102/326/8668/1979/10480/8662/8894/8669/1618/7298/1965/1915/219402/8666/1719/54505/9451/10642/440275/1982
CC	GO:0000940	condensed chromosome outer kinetochore	11	0.804065	2.10621	7.1017e-05	0.00303682	0.00246651	1941	tags=73%, list=11%, signal=64%	10403/1063/221150/701/891/5347/55746/699
CC	GO:0000779	condensed chromosome, centromeric region	101	0.413311	1.8321	7.2744e-05	0.00309321	0.00251231	2437	tags=36%, list=14%, signal=31%	9793/55839/387103/9918/55320/8243/64151/79023/79172/55055/10403/546/1063/221150/81620/11004/55355/701/6790/332/54984/7158/891/5347/1062/4751/55746/699/23332/57405/25909/9183/5885/57122/23122/25936
MF	GO:0005200	structural constituent of cytoskeleton	98	0.425169	1.87582	7.31012e-05	0.00309321	0.00251231	4433	tags=46%, list=26%, signal=34%	2038/286/10097/2035/288/83660/636/10092/10109/6708/4744/8470/27229/6711/81027/4741/8030/51412/3881/10880/440915/10881/5357/3857/51807/113457/6709/9118/1832/10095/54566/7094/6712/120/7283/10381/54474/1539/4478/7431/57731/10096/5339/79861/203068
BP	GO:0008156	negative regulation of DNA replication	32	0.593852	2.07586	7.49436e-05	0.00315466	0.00256222	3445	tags=59%, list=20%, signal=47%	7013/4437/11200/84083/8914/50485/641/51053/3364/990/2658/23244/10533/7270/675/3980/545/54962/91603
MF	GO:0001223	transcription coactivator binding	29	-0.5932	-2.10579	7.92796e-05	0.0032998	0.0026801	3945	tags=59%, list=23%, signal=45%	6097/367/6495/196/5241/8463/1025/8013/166793/4089/5467/4772/2296/9686/5970/2099/4088
BP	GO:0006338	chromatin remodeling	176	0.354837	1.70417	7.93107e-05	0.0032998	0.0026801	4266	tags=36%, list=25%, signal=27%	55193/6599/55839/9031/387103/22880/55320/57680/5927/55729/2074/93973/27443/3146/51535/81611/51773/79172/546/1786/29915/6595/22890/10360/3148/9682/55355/11339/83852/51412/8607/55929/3720/127540/54737/3066/5757/8850/9869/54108/8467/9025/1108/79913/5925/7175/5928/9557/6839/2186/10765/8932/55636/86/6601/3149/1058/56916/2491/83989/10361/53615/11164/6304
MF	GO:1901567	fatty acid derivative binding	28	0.609862	2.09036	7.96165e-05	0.0032998	0.0026801	3963	tags=61%, list=23%, signal=47%	91452/134526/3030/10455/5468/4329/33/6646/2853/64746/84320/2639/165140/11332/28976/3155/26027
BP	GO:0016482	cytosolic transport	144	0.37958	1.77282	8.01968e-05	0.00330689	0.00268586	4929	tags=47%, list=29%, signal=34%	23085/10097/84376/55737/25963/27252/8678/9779/26115/143187/51652/23230/9570/10490/120892/5289/1601/55614/23317/55638/51552/8218/4133/6653/10228/7879/6272/9527/58533/8729/55297/54497/5594/22836/51479/9648/80128/11267/51361/124997/55062/8898/51542/547/164/51560/200576/8411/1213/400/23258/4926/27131/4478/6643/29886/23041/84079/54551/84910/9482/63893/7813/3799/1639/5605/5870/57533
MF	GO:0001227	DNA-binding transcription repressor activity, RNA polymerase II-specific	306	-0.29246	-1.57522	8.07263e-05	0.00331183	0.00268987	3134	tags=26%, list=19%, signal=22%	2117/127396/403341/25806/6926/79923/3725/6497/30009/604/9208/639/467/6943/6909/148103/23598/7639/6299/6721/166793/7022/283078/51222/147948/169270/23316/23462/155054/55657/57621/579/429/3280/138151/8820/60468/5467/9242/4609/57711/4601/2114/84504/7551/25988/1051/2018/4149/6932/3661/145258/2019/23119/3607/2077/30818/55509/3394/7050/221937/112939/55079/51513/4488/3090/2672/7832/3199/165/7975/7597/842…
CC	GO:0035578	azurophil granule lumen	84	0.439118	1.8915	8.14029e-05	0.00332272	0.00269872	5189	tags=48%, list=31%, signal=33%	387263/10097/5611/7415/175/2665/5005/383/5707/9588/5036/10694/1778/5657/5594/5645/23197/411/1075/387921/671/4353/8804/56729/23593/2512/79980/718/5476/47/2171/10487/10576/203068/2717/55313/7276/566/25801/2799
BP	GO:0045668	negative regulation of osteoblast differentiation	41	-0.524438	-2.05046	8.47913e-05	0.00344364	0.00279693	3098	tags=39%, list=18%, signal=32%	26585/6422/51564/6497/63923/3397/4851/10507/3398/9759/3199/6662/8646/2662/7424/4088
BP	GO:0045785	positive regulation of cell adhesion	404	-0.267488	-1.49125	9.09877e-05	0.00367438	0.00298433	4540	tags=38%, list=27%, signal=28%	2335/2056/9806/3037/3678/285613/78986/399/64805/10519/55679/9265/3458/916/1604/5420/8784/8631/11078/51043/972/1947/151888/4739/9530/2523/79625/6657/387/29851/2625/57669/79679/3565/57091/3105/10272/5581/5914/861/1326/26191/4651/6281/10076/4653/7052/2244/6385/133584/6422/6376/7422/9647/975/4192/939/10630/5063/3956/100/2316/604/3170/3707/1398/6363/1960/10385/3373/5133/51561/921/8740/6387/8013/3109/9…
BP	GO:0032886	regulation of microtubule-based process	214	0.341963	1.67484	9.17695e-05	0.00367438	0.00298433	3694	tags=36%, list=22%, signal=28%	9793/11190/9475/1104/672/10460/25978/22974/6622/79598/57551/636/64793/26586/1729/221150/4744/152185/51652/137886/79866/4131/51199/23499/8195/1499/92421/4133/79809/6790/3832/1778/5562/1111/3925/80321/27243/5347/57606/56890/79959/4751/3476/6491/117144/23332/899/585/84722/80128/8850/23122/1946/7840/4281/79884/23299/4233/55755/2288/10015/57159/7175/6093/22919/9738/255061/1213/79648/83639/57704/24139/…
BP	GO:0030278	regulation of ossification	185	-0.322728	-1.64947	9.18367e-05	0.00367438	0.00298433	3098	tags=30%, list=18%, signal=25%	26585/6422/860/51564/4192/6497/57154/63923/7477/5087/3397/27152/4958/7042/4092/4054/6348/154/652/1052/3727/1959/56172/4851/130497/6863/1051/9260/5595/9770/22856/537/9249/5764/3611/10507/4488/8626/3398/3569/9759/338773/4038/3199/1901/6662/4256/6664/8646/655/2662/7424/4088/8519/5734
MF	GO:0003688	DNA replication origin binding	22	0.662165	2.10121	9.39869e-05	0.00374188	0.00303916	4790	tags=77%, list=28%, signal=55%	5422/3329/8318/990/4998/5000/84515/4175/4172/4171/23595/4173/1663/1660/4999/55388/4174
BP	GO:0021782	glial cell development	111	-0.375801	-1.77374	9.53622e-05	0.00377803	0.00306852	2293	tags=26%, list=14%, signal=23%	3913/177/1902/1191/3949/208/429/55695/4915/23385/10319/163175/57716/25825/84504/135/928/54587/9331/28514/3611/3398/3569/1812/83933/6664/11076/1605/10397
BP	GO:0007266	Rho protein signal transduction	127	-0.365113	-1.76095	9.59027e-05	0.00378091	0.00307086	2208	tags=27%, list=13%, signal=23%	57493/1902/408/50650/185/2841/7126/1072/54922/9181/10435/2150/56882/83892/395/10211/64787/57449/25/253980/150/391/23580/392/286530/25959/6014/393/27334/148/1012/5159/4650/5879
BP	GO:0010389	regulation of G2/M transition of mitotic cell cycle	188	0.354819	1.71705	9.90057e-05	0.00388429	0.00315483	4758	tags=45%, list=28%, signal=32%	10806/9793/11190/3320/672/22974/51347/63967/57551/93323/5713/1063/4957/995/993/57099/5707/472/84131/9928/92421/121441/11073/641/5702/6790/1781/22995/983/1778/54984/80321/9702/55920/891/5347/3161/80184/3364/79959/4751/990/23332/51514/4998/55031/5885/7840/4683/55755/22981/5890/143471/10540/8883/22919/9738/5577/6500/91603/8636/80254/5700/60561/7283/8454/5708/84936/5884/5717/5116/55125/55835/10197/87…
BP	GO:0038084	vascular endothelial growth factor signaling pathway	36	-0.564059	-2.13379	0.000104865	0.00409429	0.00332539	1922	tags=44%, list=11%, signal=39%	7422/1634/8828/64094/153090/7423/23554/25865/10253/2296/147372/3592/28514/4641/5159/7424
BP	GO:0002183	cytoplasmic translational initiation	32	0.587549	2.05383	0.000107592	0.00418056	0.00339546	4357	tags=62%, list=26%, signal=46%	1975/1968/8661/8891/51386/8667/8663/2475/28985/8665/8664/1978/4690/8668/10480/8662/8894/8669/8666/54505
BP	GO:0006024	glycosaminoglycan biosynthetic process	104	-0.381957	-1.7831	0.000108435	0.00419315	0.00340568	4609	tags=45%, list=27%, signal=33%	337876/2817/4790/3037/9394/93010/8534/55501/2683/6483/9334/375790/10090/6383/113189/3036/6385/64131/1634/3373/2262/6484/9672/3038/55512/4958/5549/90161/10678/222537/9957/11046/126792/54480/9955/2131/9956/2331/9435/22856/9331/3340/6382/8703/8509/9953/5159
BP	GO:0010639	negative regulation of organelle organization	362	0.297065	1.54604	0.000111726	0.00429812	0.00349094	3832	tags=33%, list=23%, signal=26%	9320/5062/85477/7013/3479/672/29766/5927/3550/6830/55607/6419/22974/6622/5394/79598/57551/2059/96459/10403/546/1786/2072/142/26586/991/1063/6708/81620/29767/4131/10744/10201/120892/8195/472/79822/85464/2729/701/195814/4133/10059/10395/6711/55226/7879/54984/1111/3925/7153/84952/891/27243/5347/6418/160140/56890/4751/699/3720/2314/8260/23332/8500/7454/29028/54454/899/585/7520/9183/8850/5885/23122/42…
BP	GO:0000077	DNA damage checkpoint	133	0.382901	1.76894	0.000112213	0.00429812	0.00349094	3760	tags=41%, list=22%, signal=32%	988/672/26058/2074/51347/11200/63967/57551/55159/83990/10116/995/7508/25904/144455/4848/146956/472/79184/11073/641/2177/6790/51322/54465/983/1111/7158/891/1432/5347/3364/29883/246175/5781/2765/51514/2033/4193/4683/9575/79733/5591/23019/79968/29935/545/54962/91603/80254/51512/8563/60561/1820/84126
BP	GO:0002683	negative regulation of immune system process	398	-0.262149	-1.45961	0.00011814	0.00450382	0.00365801	3402	tags=28%, list=20%, signal=23%	5914/4254/861/26191/149095/60343/4068/25793/6385/4345/140685/5573/26585/6422/54900/6376/23143/2302/4192/4792/10221/100/4321/51621/30009/640/3111/2624/613/604/2874/4277/3707/1398/3202/10385/5133/7356/10401/7001/116/6397/6387/51083/2207/115352/8530/3659/339390/7042/4092/28959/6778/124626/90865/3949/56339/6348/131450/4681/652/2841/3280/53342/54941/4609/8861/80149/4851/55061/3112/653/84166/135/864/10…
BP	GO:0070507	regulation of microtubule cytoskeleton organization	177	0.357149	1.71811	0.000120671	0.00457868	0.00371881	3688	tags=37%, list=22%, signal=29%	9793/11190/9475/1104/672/10460/25978/22974/6622/79598/57551/636/64793/26586/221150/152185/51652/137886/79866/4131/51199/1499/92421/4133/6790/3832/1778/5562/1111/3925/80321/27243/5347/57606/56890/79959/4751/6491/23332/899/84722/8850/23122/1946/7840/4281/79884/23299/4233/55755/2288/10015/57159/7175/6093/22919/9738/1213/79648/57704/24139/4926/146057/7517/79187
BP	GO:0007093	mitotic cell cycle checkpoint	147	0.369205	1.73062	0.000122389	0.00462219	0.00375415	3700	tags=41%, list=22%, signal=32%	672/26058/3550/6419/51347/11200/63967/57551/55159/55055/10403/991/1063/995/81620/7508/25904/144455/4848/146956/472/92421/11073/641/2177/701/6790/983/7465/7153/891/5347/3364/29883/699/246175/990/2765/4998/9183/2033/4193/4683/55755/79733/5591/5925/23019/8883/7175/11130/54962/91603/7272/51512/60561/7517/65123/1820/51451
BP	GO:0072678	T cell migration	61	-0.455188	-1.9787	0.000124775	0.00468893	0.00380836	3281	tags=48%, list=19%, signal=38%	1893/4345/58191/23143/3683/1398/3627/8740/6387/64005/6348/131450/6352/5293/2838/3383/6278/1235/1880/3695/6347/6846/1399/1901/101/6375/7535/2833/8764
BP	GO:0043062	extracellular structure organization	369	-0.272164	-1.50552	0.000125317	0.00468893	0.00380836	3275	tags=28%, list=19%, signal=23%	7450/3036/84628/2244/3682/4320/133584/26585/140766/9644/1310/10630/3683/3385/4321/170691/1294/780/4016/3384/80781/1999/222663/1215/1634/2192/826/9510/3386/4237/81794/83716/10516/169044/3913/8515/3038/55512/7042/11093/55612/1288/4054/8292/3681/7133/2264/64094/7132/602/823/9507/4322/10266/1287/7148/10319/1299/3693/3383/4313/2247/4851/1805/2331/10211/118856/25890/2296/2294/25/169611/3695/2113/80274/…
BP	GO:0006403	RNA localization	214	0.338052	1.65568	0.000126728	0.00469862	0.00381622	4131	tags=38%, list=24%, signal=29%	55339/4686/9793/7203/7013/22916/22948/55153/10643/6830/51010/5394/79023/636/23511/8021/3267/55781/29118/9631/51692/6950/472/10694/9887/57510/10073/29072/23165/55164/5073/24148/51808/55746/65109/56648/8607/81608/10644/51362/10569/25909/5813/2332/55110/4904/57122/55677/23212/10250/1736/23299/6396/1070/57097/23049/84946/9785/3178/10762/53981/7175/6741/11052/10575/4927/285877/7248/545/23381/8563/6406…
BP	GO:0001913	T cell mediated cytotoxicity	40	-0.521095	-2.03415	0.000127287	0.00469862	0.00381622	2554	tags=40%, list=15%, signal=34%	9390/51561/177/913/2013/911/100507436/3592/3134/3133/3106/910/6375/634/3135/567
BP	GO:0051321	meiotic cell cycle	213	0.333724	1.63368	0.00012732	0.00469862	0.00381622	3562	tags=33%, list=21%, signal=27%	24149/10097/811/7013/4437/138474/9918/5888/27030/8243/10735/546/23397/83990/2072/5567/991/995/8438/993/10744/9156/7156/259266/146956/472/84057/27229/2177/2956/701/6790/25788/6847/23236/7153/10051/5347/256006/3364/2801/4751/699/56165/23304/7314/9088/122402/5892/9183/5885/5932/10111/4683/898/10592/5890/143471/675/83540/3619/143689/7516/1164/64848/9232/11022/26255/4926/116369/7272
BP	GO:0061640	cytoskeleton-dependent cytokinesis	83	0.436948	1.88275	0.000134338	0.0049351	0.0040083	3292	tags=40%, list=19%, signal=32%	10097/9475/29127/11113/25978/288/27443/55165/26586/51652/23503/9055/116840/92421/6711/9493/3925/10112/54443/27243/5347/9101/585/24137/79884/51203/10015/3619/6093/341019/91782/112574/1894
BP	GO:0045799	positive regulation of chromatin assembly or disassembly	12	0.750489	2.02017	0.000136392	0.00498786	0.00405115	2949	tags=67%, list=17%, signal=55%	22880/55729/51535/1786/83852/54737/9869/7175
MF	GO:0003823	antigen binding	56	-0.467408	-1.97837	0.000138879	0.00505594	0.00410644	2179	tags=59%, list=13%, signal=51%	3125/11027/909/3123/962/3902/3119/57634/3117/3105/3822/28/3115/913/911/6504/2220/3127/11136/6892/3543/6890/3122/7106/3134/3133/3113/3106/910/3135/4239/3107/9794
BP	GO:0007190	activation of adenylate cyclase activity	37	-0.537344	-2.04318	0.000140833	0.00510408	0.00414554	2460	tags=41%, list=15%, signal=35%	116/49/115/122042/113/59350/154/111/112/1909/8549/108/1812/196883/107
MF	GO:0004129	cytochrome-c oxidase activity	23	-0.623776	-2.07738	0.000144489	0.00515565	0.00418743	2947	tags=61%, list=17%, signal=50%	1349/1345/9167/1351/1327/1347/1346/1528/84701/1337/4512/56901/4697/1350
MF	GO:0015002	heme-copper terminal oxidase activity	23	-0.623776	-2.07738	0.000144489	0.00515565	0.00418743	2947	tags=61%, list=17%, signal=50%	1349/1345/9167/1351/1327/1347/1346/1528/84701/1337/4512/56901/4697/1350
MF	GO:0016676	oxidoreductase activity, acting on a heme group of donors, oxygen as acceptor	23	-0.623776	-2.07738	0.000144489	0.00515565	0.00418743	2947	tags=61%, list=17%, signal=50%	1349/1345/9167/1351/1327/1347/1346/1528/84701/1337/4512/56901/4697/1350
BP	GO:0050920	regulation of chemotaxis	206	-0.314999	-1.62738	0.000144807	0.00515565	0.00418743	2682	tags=30%, list=16%, signal=25%	5880/6363/6405/51561/3627/8740/2260/6387/80031/64218/347733/177/1902/146433/79647/6348/2660/64094/4681/6352/10488/2841/9037/54915/7423/2150/6278/25865/2247/4851/1236/10509/5595/1235/1880/1843/6347/5919/7869/1907/6846/8817/3592/6092/5764/55079/54910/10507/7114/4908/3569/1012/1948/1901/6375/5159/7424/57643/2621/4088/5879
MF	GO:0120227	acyl-CoA binding	23	0.639966	2.07148	0.000146143	0.0051804	0.00420753	1756	tags=52%, list=10%, signal=47%	91452/134526/3030/10455/4329/79646/33/6646/64746/53354/84320/2639
CC	GO:0062023	collagen-containing extracellular matrix	402	-0.263328	-1.46878	0.000147894	0.00521955	0.00423933	3730	tags=29%, list=22%, signal=23%	6275/8510/5359/3914/51129/22917/284018/131149/8482/375790/6277/6383/1893/7450/161198/6281/4653/7052/84628/7044/80144/2244/133584/26585/6422/83854/4192/1310/311/3956/1294/51162/4016/3700/80781/63923/256076/3617/1215/1634/2262/131578/2192/131873/3959/1690/5858/9510/4237/9672/81794/8722/10516/6387/7041/166752/3913/7123/1359/4958/1191/7042/1288/4054/8292/5549/64094/2220/4240/6649/9507/1287/7148/10319…
BP	GO:0010001	glial cell differentiation	219	-0.310605	-1.62242	0.000149135	0.00524047	0.00425632	2293	tags=23%, list=14%, signal=20%	3913/4665/177/1902/146433/1191/4152/170825/3949/51176/56339/7133/1267/208/429/9580/3280/6285/55695/4915/23385/10319/163175/57716/1959/25825/4851/84504/135/928/664/54587/25/5595/9331/28514/5764/3611/3976/3398/6009/3569/1812/83933/6662/5970/80045/6664/11076/1605/10397
BP	GO:1903046	meiotic cell cycle process	156	0.356191	1.67973	0.000151455	0.00529896	0.00430382	3002	tags=31%, list=18%, signal=26%	10097/811/7013/4437/138474/9918/5888/27030/546/23397/83990/2072/991/995/8438/993/10744/259266/146956/472/84057/2177/2956/701/6790/25788/6847/23236/7153/10051/5347/256006/3364/2801/699/23304/7314/122402/5892/5885/10111/898/10592/5890/143471/675/83540/3619
CC	GO:0000776	kinetochore	118	0.39542	1.80386	0.00015218	0.00530136	0.00430577	4486	tags=49%, list=27%, signal=36%	23468/9793/55839/387103/55320/8243/4659/79023/79172/55055/10403/1063/221150/81620/11004/55355/701/332/54984/7158/891/5347/1062/10910/4751/55746/699/1783/23332/57405/25909/9183/8850/57122/23122/25936/6396/10540/7175/83540/3619/11130/147841/84295/54821/79980/7272/51143/23291/348995/1058/2491/10615/51164/4085/4999/324/56155
MF	GO:0005125	cytokine activity	213	-0.307077	-1.5956	0.000157278	0.00545547	0.00443094	5050	tags=43%, list=30%, signal=31%	8995/2919/3562/356/8741/959/9244/7043/7474/6372/3625/414062/392255/51192/2896/10563/7484/64806/2056/3458/338376/1906/6354/5008/386653/64388/3589/3565/11009/27178/6360/4254/1437/7480/2921/7044/1440/112616/26585/50616/58191/6376/7422/9235/6358/8743/6363/7477/6367/51561/3627/8740/7476/6387/2920/146433/7042/56300/2323/8744/90865/6348/2660/6352/652/53342/59067/3600/6361/4050/92304/7471/2247/653/7483/6…
BP	GO:0009952	anterior/posterior pattern specification	205	-0.315065	-1.62546	0.000161087	0.00556369	0.00451884	3457	tags=33%, list=20%, signal=27%	9620/6939/2253/201164/3212/8854/3211/6911/23509/6422/6926/4760/3214/7026/3207/3225/6497/3201/3170/3202/2637/10683/80055/5100/23648/3224/23242/5087/54626/57801/7547/51176/23462/652/3280/4089/79971/9095/4618/2114/7471/4851/130497/6722/6015/84678/10655/134701/2018/2296/2294/23237/85407/2019/28514/3213/55079/1399/4488/2648/7832/3199/1952/91355/64321/23493/4088/8553
BP	GO:0035019	somatic stem cell population maintenance	73	-0.42813	-1.8926	0.000163473	0.00560375	0.00455138	3097	tags=36%, list=18%, signal=29%	6422/79923/6497/2624/7476/5087/7547/6299/57167/7071/5433/3280/4089/5432/9079/4609/2247/5435/9314/22882/6944/8626/81606/5440/6662/655
BP	GO:0000188	inactivation of MAPK activity	25	-0.615576	-2.08669	0.000163633	0.00560375	0.00455138	3150	tags=56%, list=19%, signal=46%	5999/54900/2874/1846/1850/1847/1848/11072/1843/1844/5998/150290/857/200734
BP	GO:0048193	Golgi vesicle transport	343	0.297223	1.53963	0.000164851	0.00562164	0.00456591	3543	tags=31%, list=21%, signal=25%	286/51594/29127/5537/60412/27252/10564/4644/7415/163882/55014/288/3064/6248/90411/10525/25839/8548/8774/6708/143187/11004/55973/11031/23499/23230/9570/10490/9135/120892/3796/55614/1522/51552/57511/6653/1781/10228/3832/6711/1778/9493/9276/10466/4905/6272/10640/56992/9527/53407/8729/55297/1062/22872/10484/2147/2801/51128/9950/56681/375056/1783/3630/8943/4253/9871/51479/84984/9183/9648/8615/24137/28…
CC	GO:0032993	protein-DNA complex	108	0.393624	1.76623	0.000166111	0.00563526	0.00457697	3371	tags=36%, list=20%, signal=29%	988/5469/6667/7013/5422/5927/10714/2547/2957/5619/257218/142/2967/5558/1499/23522/50485/23512/7994/5356/8318/2073/84656/4656/54737/51659/5620/5813/7520/2033/2623/5897/4172/5591/29935/5557/4778/2960/23595
CC	GO:0005874	microtubule	384	0.293394	1.53807	0.000166888	0.00563526	0.00457697	3196	tags=29%, list=19%, signal=24%	84376/9793/7203/29127/79827/22948/10564/4644/143/89796/221035/8661/285753/22974/636/93323/23093/26586/27067/4957/221150/23303/27130/11004/4131/51199/23499/259266/3833/3796/6950/55614/7401/283431/6546/55638/331/9055/9928/27229/10694/93663/4133/285331/6790/1781/10059/983/3832/332/1778/9493/3925/81027/10112/9702/80346/55920/27436/56992/5347/4210/9053/55083/57606/84056/1062/91039/56890/9859/2801/1769…
BP	GO:1903510	mucopolysaccharide metabolic process	107	-0.372936	-1.75122	0.000167343	0.00563526	0.00457697	4621	tags=44%, list=27%, signal=32%	6548/337876/9806/4790/3037/93010/8534/55501/2683/6483/2588/79625/9334/10090/113189/2990/3036/133584/64131/3700/50859/1634/3373/6484/3038/55512/4958/5549/10678/23553/11046/3600/126792/3425/54480/2247/2331/9435/22856/9331/3340/8703/3423/5292/8509/80760/3699
BP	GO:0019883	antigen processing and presentation of endogenous antigen	23	-0.618889	-2.06111	0.000168772	0.00565982	0.00459691	2155	tags=57%, list=13%, signal=49%	913/23457/911/6891/6892/6890/3134/3133/3106/910/3135/3107/567
BP	GO:0006023	aminoglycan biosynthetic process	111	-0.370127	-1.74696	0.000170866	0.00570635	0.0046347	4609	tags=44%, list=27%, signal=32%	337876/2817/4790/3037/9394/93010/8534/55501/2683/6483/9334/375790/10090/6383/113189/3036/84752/6385/64131/8706/1634/3373/2262/6484/9672/3038/55512/4958/5549/90161/10678/222537/9957/11046/126792/54480/9955/2131/9956/2331/9435/22856/9331/3340/6382/8703/8509/9953/5159
BP	GO:0045667	regulation of osteoblast differentiation	108	-0.373897	-1.74712	0.000173837	0.00578169	0.0046959	3098	tags=31%, list=18%, signal=25%	26585/6422/860/51564/6497/63923/7477/3397/652/1052/3727/4851/1051/9260/9770/537/3611/10507/4488/8626/3398/3569/9759/338773/3199/6662/6664/8646/655/2662/7424/4088/8519
BP	GO:0051656	establishment of organelle localization	384	0.29309	1.53647	0.000175223	0.00580391	0.00471394	5889	tags=50%, list=35%, signal=33%	10097/84376/5537/7013/60412/4644/8678/57102/55153/25978/3837/3064/90411/636/55143/10403/8697/1063/26115/113130/55781/4744/152185/81620/11004/137886/8546/4131/9570/3833/695/9321/120892/8195/472/1499/867/1522/55638/9928/92421/8120/4133/1778/7879/9493/54984/6850/84062/4905/66008/891/27243/9527/5347/9787/8729/1062/22872/54874/10484/2801/51128/56681/10814/22871/23332/7314/8943/585/84722/10947/9871/849…
BP	GO:0070374	positive regulation of ERK1 and ERK2 cascade	183	-0.320446	-1.63122	0.000176041	0.0058072	0.00471661	5351	tags=48%, list=32%, signal=33%	7124/5590/5322/6362/55532/7786/5151/10344/3265/10268/4504/27020/59341/414062/388121/255743/409/2056/5154/846/3123/51277/10519/2261/65009/4853/2626/6354/972/4889/50507/8482/6360/2253/26191/2244/5031/6376/5604/6358/3725/11331/6363/6367/116/8792/4988/177/408/799/10125/54550/6504/6348/2264/6352/920/652/6361/2150/5245/3383/6278/25865/2247/2889/4851/10253/1236/25/5595/1880/537/6347/2771/168667/8600/641…
BP	GO:0031297	replication fork processing	26	0.617666	2.06564	0.000181039	0.00594779	0.0048308	3570	tags=65%, list=21%, signal=52%	64710/5888/6419/55218/55159/546/84083/146956/50485/25939/641/54465/675/253714/51750/7486/1663
BP	GO:1904356	regulation of telomere maintenance via telomere lengthening	57	0.484482	1.93045	0.000181903	0.00595199	0.00483421	4343	tags=54%, list=26%, signal=41%	7203/7013/22948/5394/4216/2072/142/6950/472/1499/10694/55226/54984/5073/5588/4751/5594/7520/79618/1736/3178/54464/51750/10575/545/11284/23381/3181/54552/5609/10576
MF	GO:0001221	transcription cofactor binding	51	-0.478055	-1.99	0.000189454	0.00617405	0.00501457	3945	tags=51%, list=23%, signal=39%	6097/367/6495/196/5241/8463/1025/23625/57649/8863/8013/80764/166793/4089/5467/8864/4005/4772/2296/9314/9686/7975/7329/5970/2099/4088
BP	GO:0009593	detection of chemical stimulus	177	0.349567	1.68164	0.000192965	0.00622703	0.0050576	6025	tags=52%, list=36%, signal=34%	50837/121130/81309/259290/283297/23538/442194/81448/138882/259295/343171/127385/390261/283159/219869/119764/81696/124538/26538/81285/8392/7932/26338/219958/26539/390038/26189/282763/50838/8590/285659/81328/259296/26529/26341/50832/6262/50835/144124/286365/7099/338674/801/4991/81697/10333/9033/392138/26531/7096/4025/26735/3651/341276/259289/255725/26333/26184/26716/387748/219464/254973/132112/8386…
BP	GO:0002250	adaptive immune response	389	-0.265246	-1.4756	0.00019392	0.00622703	0.0050576	3094	tags=27%, list=18%, signal=23%	28904/54900/2302/5452/975/3702/939/100/118460/30009/3111/8320/604/4277/639/170482/6363/2208/27240/9390/5133/55611/51561/10538/715/10990/8792/64218/2207/3109/940/3659/64005/177/27040/3115/913/339390/926/1191/4092/2013/911/6778/90865/6891/6504/51176/113/7133/23180/920/3127/602/608/5293/60468/54941/3118/5245/3383/255231/25865/80149/50852/55061/3112/3543/6890/930/974/923/1235/1880/100507436/3122/919/…
BP	GO:0022409	positive regulation of cell-cell adhesion	261	-0.291945	-1.54463	0.000194526	0.00622703	0.0050576	3794	tags=34%, list=22%, signal=27%	6657/387/29851/2625/79679/3565/3105/10272/5914/861/1326/26191/4651/10076/2244/6376/975/4192/939/10630/5063/3956/100/604/3170/3707/6363/1960/10385/5133/51561/921/8740/8013/3109/940/177/3115/2885/11151/4092/10125/8744/160365/51176/6352/84433/920/9580/3280/64926/59067/3600/3169/7494/3383/1236/864/10211/8651/923/9093/3932/9308/146850/9780/6347/2113/8600/64127/3592/3133/857/3558/3113/84807/3569/3566/1…
BP	GO:0072132	mesenchyme morphogenesis	52	-0.466393	-1.9472	0.000194905	0.00622703	0.0050576	2598	tags=38%, list=15%, signal=33%	6909/2260/7042/51176/23462/4089/4609/4851/130497/653/58/2296/2294/7481/6092/4488/6662/655/23493/4088
BP	GO:0032206	positive regulation of telomere maintenance	48	0.509556	1.95868	0.000194932	0.00622703	0.0050576	4343	tags=54%, list=26%, signal=40%	7203/22948/4216/546/6950/472/1499/10694/5073/5588/4751/5594/7520/79618/1736/10111/4683/3178/51750/10575/545/11284/3184/3181/5609/10576
BP	GO:0050862	positive regulation of T cell receptor signaling pathway	12	-0.740665	-2.04586	0.000196643	0.00625698	0.00508193	2979	tags=75%, list=18%, signal=62%	975/100/3783/84433/25865/50852/1236/3932/5970
BP	GO:0033866	nucleoside bisphosphate biosynthetic process	62	0.477313	1.93937	0.000202218	0.00635926	0.005165	4821	tags=50%, list=29%, signal=36%	57546/31/5160/79646/1738/1737/2954/79071/2194/53354/38/2639/6319/32/51144/5538/2180/2181/81616/51703/11332/1836/79993/5162/47/5166/10861/54704/55229/197322/84869
BP	GO:0034030	ribonucleoside bisphosphate biosynthetic process	62	0.477313	1.93937	0.000202218	0.00635926	0.005165	4821	tags=50%, list=29%, signal=36%	57546/31/5160/79646/1738/1737/2954/79071/2194/53354/38/2639/6319/32/51144/5538/2180/2181/81616/51703/11332/1836/79993/5162/47/5166/10861/54704/55229/197322/84869
BP	GO:0034033	purine nucleoside bisphosphate biosynthetic process	62	0.477313	1.93937	0.000202218	0.00635926	0.005165	4821	tags=50%, list=29%, signal=36%	57546/31/5160/79646/1738/1737/2954/79071/2194/53354/38/2639/6319/32/51144/5538/2180/2181/81616/51703/11332/1836/79993/5162/47/5166/10861/54704/55229/197322/84869
BP	GO:0045839	negative regulation of mitotic nuclear division	49	0.508548	1.95941	0.000205768	0.00643353	0.00522532	4505	tags=61%, list=27%, signal=45%	3550/10403/546/991/1063/81620/10744/10201/472/701/1111/891/5347/699/8260/9183/5885/55755/7175/9232/26255/54998/7272/7517/51451/51143/4085/324/56155/84101
BP	GO:0090308	regulation of DNA methylation-dependent heterochromatin assembly	12	0.740695	1.9938	0.000206172	0.00643353	0.00522532	2571	tags=58%, list=15%, signal=49%	22880/55729/51535/1786/83852/54737/9869
CC	GO:0042613	MHC class II protein complex	15	-0.700223	-2.07161	0.000207879	0.00646185	0.00524833	4577	tags=93%, list=27%, signal=68%	3125/3123/972/3119/3108/3117/3111/3109/3115/3127/3118/3112/3122/3113
BP	GO:0070663	regulation of leukocyte proliferation	227	-0.301107	-1.5819	0.00021034	0.0065133	0.00529011	3812	tags=33%, list=23%, signal=26%	5585/3087/79679/3565/11314/3105/196/51237/4254/26191/6385/5573/26585/2302/975/100/640/604/5880/6363/10385/7356/51561/8660/51083/115352/3109/940/3659/177/3115/146433/339390/11151/2323/8744/90865/160365/148022/3568/7133/6352/84433/920/652/3280/9479/64926/59067/3600/6863/1051/923/9093/5595/1880/1026/3592/3133/3558/3113/63925/3569/2615/6375/7535/100133941/3596/6355/6664/3135/684/8764/933
BP	GO:0050921	positive regulation of chemotaxis	138	-0.342608	-1.67145	0.000217153	0.00669218	0.0054354	3022	tags=34%, list=18%, signal=28%	7422/9647/4192/90550/5880/6363/51561/3627/8740/2260/6387/347733/177/1902/146433/79647/6348/2660/64094/6352/10488/9037/7423/2150/6278/25865/2247/1236/5595/1235/5919/1907/6846/8817/3592/5764/7114/4908/3569/1012/1901/6375/5159/7424/2621/4088/5879
BP	GO:0051271	negative regulation of cellular component movement	286	-0.284016	-1.52035	0.000217773	0.00669218	0.0054354	3751	tags=32%, list=22%, signal=25%	387/2625/3565/11009/11314/4163/286205/8482/5217/6915/114757/2022/22846/7122/3036/10076/186/54437/4345/26585/6422/6376/23143/7026/10221/100/613/1398/63923/6405/50859/1634/3486/2192/57406/29775/51466/6387/80031/64218/93649/5300/6237/1647/10891/4092/57826/90865/131450/4681/2841/9037/6781/29956/153090/5467/51094/2247/4851/653/94241/1524/6722/928/5801/10509/54567/1843/6347/9314/7481/7869/4070/5764/361…
BP	GO:0001910	regulation of leukocyte mediated cytotoxicity	69	-0.42613	-1.86397	0.000222205	0.0068025	0.005525	4714	tags=54%, list=28%, signal=39%	6372/2213/409/26228/909/3902/5532/9437/3105/5817/4843/4068/1398/9390/51561/177/913/911/10125/3916/59067/1776/2150/3383/146850/259197/100507436/3592/3134/3133/5272/3106/910/6375/634/3135/567
BP	GO:0060411	cardiac septum morphogenesis	72	-0.424618	-1.8709	0.000223341	0.00681149	0.0055323	4133	tags=43%, list=24%, signal=33%	4853/2626/90/7049/2022/5914/2253/2702/6926/407975/6909/7042/4092/8828/23462/652/3280/4089/53834/4851/653/7481/2627/9249/8321/6092/4488/3398/6664/655/23493
BP	GO:1903037	regulation of leukocyte cell-cell adhesion	299	-0.283701	-1.52711	0.000225514	0.00685191	0.00556513	3149	tags=28%, list=19%, signal=24%	6385/5573/54900/2302/975/4192/939/5063/3956/100/30009/604/10690/3707/6363/1960/10385/5133/7356/51561/7001/921/8740/6387/8013/3109/940/3659/177/3115/2885/339390/11151/4092/10125/8744/160365/51176/6352/84433/920/652/9580/3280/64926/59067/3600/7494/3383/80149/135/1236/864/1051/8651/923/9093/3932/9308/146850/6347/9314/2113/8600/64127/3592/3133/857/3558/3113/84807/3569/2615/3566/1948/101/6375/7535/100…
BP	GO:0097064	ncRNA export from nucleus	32	0.57363	2.00517	0.000228603	0.00691973	0.00562021	4131	tags=53%, list=24%, signal=40%	22916/79023/23511/8021/9631/23165/51808/55746/57122/6396/10762/7175/6741/4927/7248/348995/5903
BP	GO:0140056	organelle localization by membrane tethering	164	0.348862	1.66188	0.000230166	0.00694105	0.00563753	5067	tags=48%, list=30%, signal=34%	152579/10806/9793/11190/60412/3320/26276/55014/79598/93323/118987/4957/10490/115827/84131/121441/11311/1781/132320/10228/22995/26005/983/1778/80321/9702/84902/4905/5347/80184/79959/4751/10814/23332/2054/8615/6814/7840/9342/23673/55755/22981/23322/54806/57545/10540/8417/5872/22919/9738/5577/1080/54843/8636/80254/146057/83850/23233/5899/7283/5116/55125/55835/8766/9217/11064/203068/9482/5108/79441/2…
BP	GO:0032465	regulation of cytokinesis	83	0.42801	1.84424	0.000232241	0.0069776	0.00566722	3292	tags=42%, list=19%, signal=34%	29127/8678/30849/11113/5586/55660/144455/5289/23503/9055/9928/92421/6790/29072/9493/10112/5347/55958/990/585/25909/26189/50838/1814/79848/79884/675/79733/801/3619/51100/9738/341019/5956/1894
BP	GO:0048864	stem cell development	82	-0.407056	-1.83966	0.000234335	0.00699826	0.005684	4221	tags=43%, list=25%, signal=32%	553115/1906/90/1947/84541/59349/157506/8482/124540/4254/8854/54437/6405/2637/7476/80031/64218/8828/652/9037/3280/5979/1072/1910/2296/10509/5595/7869/3911/54910/10507/1909/6662/6664/655
BP	GO:0042326	negative regulation of phosphorylation	415	-0.256595	-1.43722	0.000234661	0.00699826	0.005684	3550	tags=30%, list=21%, signal=24%	7249/142679/2810/6547/23410/5037/10019/2022/54541/4298/26191/25793/5999/8655/5573/26585/6422/54900/9647/7026/9467/10221/56937/3725/2874/154043/3170/58190/467/863/10385/7016/1942/3486/2192/1029/1846/8660/5997/57053/93649/1850/1847/5300/57493/84962/408/27124/1647/10891/4092/7320/10636/85450/153769/6609/5569/2660/51763/652/9479/4089/57521/9021/153090/54922/80725/1848/4609/2150/55450/55861/5245/2889/…
BP	GO:0003158	endothelium development	115	-0.363048	-1.71927	0.000243463	0.00723408	0.00587553	3131	tags=35%, list=19%, signal=29%	2702/7422/7026/10630/80781/7477/3627/7476/169044/3397/57493/57826/1003/5624/23462/652/7132/4089/6781/2701/2150/3551/3383/25865/2889/4851/694/54567/80274/118/28514/5764/10411/23135/1901/91663/4855/634/64321/23493
BP	GO:0031123	RNA 3'-end processing	128	0.366304	1.68412	0.000249578	0.00737213	0.00598765	3090	tags=31%, list=18%, signal=26%	55339/4686/1477/22916/11051/26986/51010/580/5394/10768/5393/1478/23016/56903/51692/123169/56254/51095/25888/64895/891/5073/1479/134353/65109/81608/23248/51362/51574/10569/55110/9646/26512/10250/1736/9785/53981/6741/55197/11052
MF	GO:0004016	adenylate cyclase activity	10	-0.773179	-2.02801	0.000250846	0.00737213	0.00598765	2194	tags=70%, list=13%, signal=61%	115/113/111/112/108/196883/107
BP	GO:0006171	cAMP biosynthetic process	10	-0.773179	-2.02801	0.000250846	0.00737213	0.00598765	2194	tags=70%, list=13%, signal=61%	115/113/111/112/108/196883/107
BP	GO:0009112	nucleobase metabolic process	32	0.572116	1.99988	0.000253316	0.00740235	0.0060122	5182	tags=72%, list=31%, signal=50%	4329/8833/2766/2618/2475/6472/5594/6240/56474/9615/790/1723/10606/1806/51727/7298/5471/1807/7372/7276/51292/6470/1373
BP	GO:0006278	RNA-dependent DNA biosynthetic process	66	0.456324	1.89513	0.000254082	0.00740235	0.0060122	3571	tags=42%, list=21%, signal=34%	5981/7203/7013/22948/3320/5394/4216/6950/472/1499/3326/10694/55226/54984/5073/5588/4751/5594/7520/79618/1736/10111/3178/54464/10575/545/11284/23381
BP	GO:0050870	positive regulation of T cell activation	204	-0.314914	-1.62524	0.000254622	0.00740235	0.0060122	2979	tags=30%, list=18%, signal=25%	975/4192/939/5063/3956/100/604/3707/6363/1960/10385/5133/51561/921/8740/3109/940/177/3115/2885/11151/10125/8744/160365/51176/6352/84433/920/9580/3280/64926/59067/3600/7494/1236/864/8651/923/9093/3932/9308/146850/6347/8600/64127/3592/3133/857/3558/3113/84807/3569/3566/1948/101/6375/7535/100133941/57178/3135/8764/5879
BP	GO:0048754	branching morphogenesis of an epithelial tube	148	-0.339787	-1.67502	0.000267918	0.00776098	0.00630348	3876	tags=39%, list=23%, signal=30%	367/1969/4824/5727/6495/157506/9620/80004/2022/2253/5241/186/26585/6926/7422/4192/3207/11331/780/9500/3202/6943/23129/2637/5087/6299/51176/652/5311/4089/54922/3237/3169/4609/7471/2247/4851/10253/10252/6722/2294/25/54567/3911/4070/3611/4488/5371/1909/6356/859/91355/4855/6662/2099/655/5310/1605
BP	GO:0046632	alpha-beta T cell differentiation	101	-0.372906	-1.7384	0.000269201	0.0077703	0.00631105	2959	tags=35%, list=18%, signal=29%	3702/100/30009/8320/604/3707/639/6363/51561/10538/64218/3659/4092/6778/51176/2841/602/59067/80149/864/6932/8651/25/9308/1880/5971/3558/84807/3569/3566/7535/3662/4063/64919/5734
MF	GO:0016853	isomerase activity	139	0.374826	1.74082	0.000272851	0.00784761	0.00637384	5104	tags=47%, list=30%, signal=33%	6120/83480/3690/6916/10455/23307/2923/9601/9360/283209/2289/26035/116447/7156/3295/55033/10954/2954/1638/7153/59344/3329/84056/51022/54495/242/29940/3284/1736/150962/85313/6121/2288/83448/8940/5238/5480/10026/142940/4820/669/1080/5973/5372/27079/23071/10170/58478/10130/55276/10728/2582/2286/5479/91734/26995/246/79174/22934/1652/7155/2821/53938/23770/5373
BP	GO:0043433	negative regulation of DNA-binding transcription factor activity	151	-0.337983	-1.67695	0.000276259	0.00789085	0.00640896	3241	tags=31%, list=19%, signal=25%	6911/4345/6424/2302/4792/10221/3656/11331/2316/8320/3170/1029/7466/7001/3397/408/4794/4092/9971/51270/3280/5311/149951/59307/153090/170622/7341/80149/84166/5740/9314/6934/7114/4488/2672/3398/84807/9759/5292/9684/6375/2099/655/5310/2621/197358/8553
BP	GO:0006913	nucleocytoplasmic transport	322	0.292342	1.50455	0.000276307	0.00789085	0.00640896	3294	tags=29%, list=19%, signal=24%	6815/55339/3839/10541/51319/5469/4686/25929/811/22916/10526/55153/6830/3842/580/4659/3837/3843/56478/79023/23511/10768/8021/3267/51569/55781/29118/9631/51496/5784/54960/120892/51692/26263/10527/11214/3326/9887/57510/10073/51194/29072/983/23165/23039/6850/26060/23435/9147/1432/5530/55027/51808/55746/6636/6672/65109/55929/81608/5594/5781/347/51362/10569/55110/4193/57122/55677/23212/10250/3717/6396/…
BP	GO:0070661	leukocyte proliferation	294	-0.276626	-1.47873	0.000289748	0.00824559	0.00669708	3812	tags=31%, list=23%, signal=25%	5585/3087/79679/3565/11314/3614/3105/973/196/51237/4254/4883/26191/6385/5573/26585/6376/2302/975/100/640/604/5880/6363/10385/7356/51561/55716/8660/7001/8740/51083/115352/3109/940/3659/177/3115/146433/339390/11151/1191/10125/2323/8744/90865/160365/51176/148022/3568/7133/6352/84433/920/652/3280/9479/64926/59067/3600/23385/2150/2281/931/6863/2000/1051/930/25/923/9093/5595/1880/1026/8600/3592/3133/35…
BP	GO:0099532	synaptic vesicle endosomal processing	10	0.787696	1.99492	0.000294997	0.00834554	0.00677826	3162	tags=90%, list=19%, signal=73%	6453/50618/8546/56850/10228/10059/8943/284697/8411
BP	GO:0022406	membrane docking	172	0.341603	1.63549	0.000295326	0.00834554	0.00677826	5067	tags=47%, list=30%, signal=33%	152579/10806/9793/11190/60412/3320/26276/55014/79598/93323/118987/4957/10490/115827/84131/121441/11311/1781/132320/10228/22995/26005/983/1778/7879/80321/9702/84902/4905/5347/80184/79959/4751/10814/23332/2054/8615/6814/7840/9342/23673/55755/22981/23322/54806/57545/10540/8417/5872/6093/22919/9738/5577/1080/54843/8636/80254/146057/83850/23233/5899/7283/4478/5116/55125/55835/8766/9217/11064/203068/94…
MF	GO:0000217	DNA secondary structure binding	32	0.570077	1.99276	0.000298624	0.00840933	0.00683006	3987	tags=59%, list=24%, signal=45%	3146/63967/56852/7508/3148/641/2956/2073/5892/4208/5932/5890/7516/7486/9401/55247/7517/3184/3149
MF	GO:0016675	oxidoreductase activity, acting on a heme group of donors	24	-0.611518	-2.05533	0.00030542	0.00857086	0.00696126	2947	tags=58%, list=17%, signal=48%	1349/1345/9167/1351/1327/1347/1346/1528/84701/1337/4512/56901/4697/1350
CC	GO:0072686	mitotic spindle	115	0.381252	1.73518	0.000307333	0.00859469	0.00698061	3502	tags=37%, list=21%, signal=30%	2035/29127/6907/3550/10460/8243/22974/93627/10735/1729/221150/51199/259266/3833/9055/253012/6790/9611/150468/983/3832/9493/55920/27436/1062/9859/2801/5594/23332/23122/79884/51203/55755/4134/146909/7175/22919/55689/341019/1213/1894/24139/4926
BP	GO:0001570	vasculogenesis	77	-0.406905	-1.8339	0.000312199	0.00870066	0.00706669	3022	tags=36%, list=18%, signal=30%	7422/8463/51564/51162/7477/7476/93649/57493/6237/2013/23462/133/154796/54922/4915/10266/4851/2294/54453/857/3726/634/57178/5159/7075/64321/23493/677
BP	GO:0045841	negative regulation of mitotic metaphase/anaphase transition	34	0.559696	1.97218	0.00031396	0.00871966	0.00708212	4505	tags=65%, list=27%, signal=48%	3550/10403/991/1063/81620/472/701/891/5347/699/9183/5885/55755/7175/7272/7517/51451/51143/4085/324/56155/84101
BP	GO:0001501	skeletal system development	484	-0.250375	-1.42639	0.000319199	0.00880622	0.00715242	3790	tags=29%, list=22%, signal=23%	7004/1969/51668/387/5916/3636/83452/2101/6495/157506/51738/56975/6939/10019/2022/5914/4883/861/2253/3212/1893/7480/3211/4653/2702/6424/26585/6422/6926/860/64131/3214/4192/1310/3207/3225/6497/145864/3201/653188/80263/3202/10683/3373/7477/7476/2260/3224/5087/5636/4665/25946/6399/55512/7042/4092/51222/4054/389125/9742/5549/652/579/9507/6781/4322/51320/56172/124565/4313/2114/7471/2247/2131/53834/1304…
BP	GO:0051896	regulation of protein kinase B signaling	213	-0.300475	-1.5613	0.000319256	0.00880622	0.00715242	3903	tags=40%, list=23%, signal=31%	388121/409/93492/10193/5154/3488/64805/114897/10519/2261/23551/2626/9365/9530/4916/79594/2155/50507/1969/5008/29851/2625/7249/5025/10019/2022/4254/2253/85453/4653/1440/6376/3667/2159/5880/6363/10385/8660/2260/940/6237/4157/2885/799/7039/7179/6348/2660/1839/2264/56917/51763/9037/5293/5979/4915/5245/2247/2889/50852/23239/10253/1236/1524/3480/930/3932/391/9314/8600/8817/6934/558/3611/9368/642273/859…
BP	GO:2001214	positive regulation of vasculogenesis	12	-0.72857	-2.01245	0.000327338	0.00899845	0.00730855	2188	tags=42%, list=13%, signal=36%	6237/133/10266/54453/634
BP	GO:0001933	negative regulation of protein phosphorylation	379	-0.26218	-1.45218	0.000329205	0.00901249	0.00731995	3550	tags=30%, list=21%, signal=25%	7249/142679/2810/6547/23410/5037/10019/2022/54541/4298/26191/25793/5999/5573/26585/6422/54900/9647/7026/9467/10221/56937/3725/2874/154043/58190/467/10385/7016/1942/3486/2192/1029/1846/5997/57053/93649/1850/1847/5300/57493/408/27124/1647/10891/4092/7320/10636/85450/153769/6609/5569/51763/652/9479/4089/57521/9021/153090/54922/80725/1848/4609/2150/55450/55861/5245/2889/80149/51339/11072/135/10253/34…
MF	GO:0003684	damaged DNA binding	61	0.456047	1.8462	0.000330079	0.00901249	0.00731995	3804	tags=44%, list=23%, signal=34%	54840/672/2547/3146/2072/56852/7508/9937/3148/641/2956/5429/7158/10721/51455/2237/7520/2033/5932/4683/51426/7486/11284/64421/9401/55247/7507
BP	GO:0014032	neural crest cell development	78	-0.413286	-1.86501	0.000347268	0.00944989	0.00767521	4221	tags=42%, list=25%, signal=32%	553115/1906/90/1947/84541/59349/157506/8482/4254/8854/54437/6405/2637/80031/64218/8828/652/9037/3280/5979/1072/1910/2296/10509/5595/7869/3911/54910/10507/1909/6662/6664/655
CC	GO:0071556	integral component of lumenal side of endoplasmic reticulum membrane	26	-0.569287	-1.95307	0.000350518	0.00947454	0.00769523	4724	tags=73%, list=28%, signal=53%	121665/3125/3123/972/3119/3117/3105/3115/3127/5311/3118/6892/3122/3134/3133/3113/3106/3135/3107
CC	GO:0098553	lumenal side of endoplasmic reticulum membrane	26	-0.569287	-1.95307	0.000350518	0.00947454	0.00769523	4724	tags=73%, list=28%, signal=53%	121665/3125/3123/972/3119/3117/3105/3115/3127/5311/3118/6892/3122/3134/3133/3113/3106/3135/3107
BP	GO:0042254	ribosome biogenesis	272	0.311796	1.57597	0.000351987	0.00948254	0.00770173	3626	tags=29%, list=21%, signal=23%	27340/84294/11056/117246/55623/11103/51106/55153/51010/29102/55035/5394/51575/134430/28987/63899/55781/90441/4931/5393/22984/81887/10360/23016/10200/26149/5036/11137/83939/57109/9790/26574/10813/8886/131870/55127/55226/55164/54475/79922/55003/55027/23160/6041/2752/7520/10885/8850/54913/23212/1662/51729/22894/285855/55759/1736/84128/10969/84946/29889/6123/5591/6175/9092/8780/10153/6839/4927/10199/…
MF	GO:0042605	peptide antigen binding	23	-0.599977	-1.99812	0.000363614	0.00975583	0.0079237	2179	tags=57%, list=13%, signal=49%	3115/3127/11136/6892/6890/3122/3134/3133/3113/3106/3135/3107/9794
CC	GO:0000777	condensed chromosome kinetochore	88	0.415362	1.80344	0.000364546	0.00975583	0.0079237	3494	tags=43%, list=21%, signal=34%	9793/55839/387103/55320/8243/79023/79172/55055/10403/1063/221150/81620/11004/55355/701/332/54984/7158/891/5347/1062/4751/55746/699/23332/57405/25909/9183/57122/23122/25936/83540/3619/11130/147841/84295/54821/79980
BP	GO:1902115	regulation of organelle assembly	174	0.344014	1.65064	0.000369951	0.00982414	0.00797918	5107	tags=46%, list=30%, signal=32%	10806/23300/6792/1104/672/25978/79598/3064/10146/152185/5305/5789/120892/4848/8814/25782/11214/116840/55704/92421/1778/5562/27243/5347/53407/22930/56890/79959/246175/6491/585/8850/3556/4208/3936/79734/7840/170690/55755/90410/4134/10015/51256/23019/57489/7175/51100/9738/200576/23224/9637/64422/4926/8131/27302/140775/5899/8100/55254/79874/4478/10615/78999/55835/4534/8897/3055/141/57472/29978/55329/…
BP	GO:0006378	mRNA polyadenylation	40	0.514204	1.89461	0.000370745	0.00982414	0.00797918	4348	tags=48%, list=26%, signal=35%	55339/11051/26986/10768/1478/56903/51692/123169/56254/64895/1479/81608/9646/53981/11052/2926/22828/79882/9810
BP	GO:0043631	RNA polyadenylation	40	0.514204	1.89461	0.000370745	0.00982414	0.00797918	4348	tags=48%, list=26%, signal=35%	55339/11051/26986/10768/1478/56903/51692/123169/56254/64895/1479/81608/9646/53981/11052/2926/22828/79882/9810
BP	GO:1903578	regulation of ATP metabolic process	107	0.384301	1.71742	0.000375175	0.00989403	0.00803594	2541	tags=28%, list=15%, signal=24%	6521/29103/3479/7415/6622/79023/23511/8021/3356/142/9631/5208/9611/957/10059/983/23165/5562/2819/891/8604/6472/4656/55746/3630/2023/2033/57122/5027/6396
BP	GO:0071356	cellular response to tumor necrosis factor	260	-0.289684	-1.53265	0.000377202	0.00989403	0.00803594	3097	tags=27%, list=18%, signal=23%	6422/6376/1896/4792/939/6358/10913/55504/2874/6363/3373/6367/10401/8740/8792/5689/55512/10891/7185/943/6517/11093/9971/8744/5691/51330/6348/7133/51763/6352/7132/5719/608/8877/149951/153090/8115/9181/6361/5698/2150/3551/4050/3383/80149/5720/5709/5692/55627/5595/6347/8600/6846/7442/3611/10365/7114/2648/9020/7538/6356/9759/54469/6375/8718/5970/6355/9825/8764/2621/677
BP	GO:0051298	centrosome duplication	62	0.464951	1.88914	0.00037891	0.00989403	0.00803594	3096	tags=40%, list=18%, signal=33%	9793/9475/672/25978/9851/10403/152185/51652/23032/116840/92421/22995/26005/27243/56890/284403/79959/6491/899/8850/7840/55755/675/10015/9738
BP	GO:0060326	cell chemotaxis	270	-0.280495	-1.48877	0.000380426	0.00989403	0.00803594	3098	tags=30%, list=18%, signal=25%	26585/1234/1237/58191/6376/7422/4192/6358/90550/1398/5880/6363/1960/6367/51561/3627/8740/8792/3269/2260/6387/80270/2920/2207/1902/146433/11151/79647/7042/51176/6348/2660/1839/185/64094/4681/6352/10488/2841/9037/5293/6361/7423/2150/9023/6278/25865/2247/4851/1236/1524/57449/1910/5595/1235/1880/391/1843/6347/5919/8600/1907/6846/8817/3592/5764/7114/1399/3164/3569/6356/1901/101/6375/2833/6355/5159/742…
BP	GO:0007094	mitotic spindle assembly checkpoint	32	0.566586	1.98055	0.00038512	0.00989403	0.00803594	4505	tags=66%, list=27%, signal=48%	3550/10403/991/1063/81620/472/701/891/5347/699/9183/55755/7175/7272/7517/51451/51143/4085/324/56155/84101
BP	GO:0031577	spindle checkpoint	32	0.566586	1.98055	0.00038512	0.00989403	0.00803594	4505	tags=66%, list=27%, signal=48%	3550/10403/991/1063/81620/472/701/891/5347/699/9183/55755/7175/7272/7517/51451/51143/4085/324/56155/84101
BP	GO:0071173	spindle assembly checkpoint	32	0.566586	1.98055	0.00038512	0.00989403	0.00803594	4505	tags=66%, list=27%, signal=48%	3550/10403/991/1063/81620/472/701/891/5347/699/9183/55755/7175/7272/7517/51451/51143/4085/324/56155/84101
BP	GO:0071174	mitotic spindle checkpoint	32	0.566586	1.98055	0.00038512	0.00989403	0.00803594	4505	tags=66%, list=27%, signal=48%	3550/10403/991/1063/81620/472/701/891/5347/699/9183/55755/7175/7272/7517/51451/51143/4085/324/56155/84101
BP	GO:0009190	cyclic nucleotide biosynthetic process	20	-0.63795	-2.07093	0.000385625	0.00989403	0.00803594	2194	tags=35%, list=13%, signal=30%	115/113/111/112/108/196883/107
BP	GO:0052652	cyclic purine nucleotide metabolic process	20	-0.63795	-2.07093	0.000385625	0.00989403	0.00803594	2194	tags=35%, list=13%, signal=30%	115/113/111/112/108/196883/107
BP	GO:0060333	interferon-gamma-mediated signaling pathway	86	-0.38949	-1.78007	0.00038769	0.00991554	0.00805341	2219	tags=34%, list=13%, signal=29%	3659/818/3115/11140/3127/9021/3118/3383/7341/3460/84166/8651/3661/3122/815/3394/816/3134/3133/5371/3113/3106/3665/4261/3662/3135/3107/10379/567
BP	GO:0008033	tRNA processing	107	0.383631	1.71443	0.000390033	0.00994399	0.00807652	4002	tags=35%, list=24%, signal=27%	54974/91801/83480/54901/63892/127253/55623/55140/63899/1478/55798/57570/51095/55226/55039/81627/64172/339175/285381/54913/25917/150962/84267/26610/79828/142940/79074/6741/221078/23536/54802/60528/2926/55250/4234/1653/84705
BP	GO:0030261	chromosome condensation	31	0.570703	1.98818	0.000402326	0.0102252	0.00830488	3671	tags=61%, list=22%, signal=48%	9131/9918/64151/5619/7273/23397/113130/22985/25836/983/7153/10051/891/5620/51203/10592/3619/79648/54892
BP	GO:0019932	second-messenger-mediated signaling	405	-0.253351	-1.41592	0.000406539	0.0102998	0.00836555	2496	tags=21%, list=15%, signal=18%	3627/51806/116/5997/4988/3269/775/51083/1902/115/4157/27040/122042/799/7320/4499/6348/58529/113/185/59350/133/154/920/5311/8877/10266/11251/1827/2281/5350/50852/135/1236/1524/4772/4935/9722/51655/1910/111/23566/1235/150/112/219931/2771/4724/5725/8600/1907/51643/10411/9368/83988/6014/2774/845/54331/152/8549/29995/148/108/9759/10645/9104/1012/2946/1812/1901/7535/2833/358/6662/933/64784/3094/10316/1…
BP	GO:0006369	termination of RNA polymerase II transcription	35	0.550225	1.96007	0.000413568	0.0104452	0.00848359	1997	tags=40%, list=12%, signal=35%	55339/8458/4686/1477/22916/11051/23064/1478/51692/25888/1479/134353/6636/81608
BP	GO:0140053	mitochondrial gene expression	141	0.3662	1.70885	0.000420234	0.0105805	0.00859347	4902	tags=44%, list=29%, signal=31%	10352/64432/23395/51067/28957/63899/84311/79072/11222/55005/54516/63931/57570/51095/51318/5562/55157/9801/10240/28977/6472/65080/23107/56945/63875/64965/55699/55278/54534/64976/55037/64969/57038/85476/84340/10102/51650/92399/4528/54802/26284/7818/54998/22868/60528/10128/51021/80222/79590/124454/219402/28998/9238/400916/26995/54148/64960/64963/2309/51253/6832/10573
CC	GO:0055029	nuclear DNA-directed RNA polymerase complex	90	0.404049	1.7599	0.000424589	0.0106569	0.00865557	3430	tags=36%, list=20%, signal=28%	55703/138474/5422/11128/55209/2957/25885/2967/10623/5558/6872/2962/123169/10622/6884/84172/27297/23248/51616/23168/2965/9646/1022/4172/6883/6873/79871/9519/55197/5557/2960/4331
MF	GO:0070182	DNA polymerase binding	17	0.676516	2.01653	0.000434231	0.0108652	0.00882471	1888	tags=53%, list=11%, signal=47%	3320/5888/3146/55215/81620/3326/2177/55226/9361
BP	GO:1902337	regulation of apoptotic process involved in morphogenesis	12	-0.718632	-1.985	0.000453422	0.0112755	0.00915801	2084	tags=50%, list=12%, signal=44%	7042/7133/7132/4851/2296/655
BP	GO:1904748	regulation of apoptotic process involved in development	12	-0.718632	-1.985	0.000453422	0.0112755	0.00915801	2084	tags=50%, list=12%, signal=44%	7042/7133/7132/4851/2296/655
BP	GO:0034724	DNA replication-independent nucleosome organization	33	0.557722	1.96369	0.000461048	0.011427	0.00928099	5855	tags=76%, list=35%, signal=50%	55839/387103/55320/11198/51773/79172/546/55355/11339/8607/8467/55723/5928/8520/1058/2491/29855/55166/23523/23421/79711/79019/5931/401541/91687
BP	GO:1902100	negative regulation of metaphase/anaphase transition of cell cycle	35	0.54814	1.95264	0.000462703	0.011427	0.00928099	4505	tags=63%, list=27%, signal=46%	3550/10403/991/1063/81620/472/701/891/5347/699/9183/5885/55755/7175/7272/7517/51451/51143/4085/324/56155/84101
BP	GO:0010863	positive regulation of phospholipase C activity	46	-0.479787	-1.94233	0.000463752	0.011427	0.00928099	3061	tags=39%, list=18%, signal=32%	5031/3702/2769/11331/2260/1902/4915/5245/2247/395/627/4908/1909/148/2099/5159/10316/4909
BP	GO:0006140	regulation of nucleotide metabolic process	108	0.38118	1.71039	0.000465684	0.0114397	0.00929134	2541	tags=26%, list=15%, signal=22%	6521/3479/144811/57546/7415/79023/23511/8021/3356/142/9631/5208/9611/2954/957/23165/5562/2819/8604/4656/55746/3630/2023/2978/2033/57122/5027/6396
BP	GO:0043407	negative regulation of MAP kinase activity	73	-0.409981	-1.81237	0.00047213	0.0115441	0.00937617	3661	tags=41%, list=22%, signal=32%	11314/142679/10019/26191/5999/6422/54900/2874/1846/5997/1850/1847/10636/6609/51763/652/9479/153090/1848/11072/10253/10252/1843/1844/5998/150290/857/859/655/200734
CC	GO:0030880	RNA polymerase complex	93	0.398587	1.74025	0.000472793	0.0115441	0.00937617	3430	tags=34%, list=20%, signal=28%	55703/138474/5422/11128/55209/2957/25885/2967/10623/5558/6872/2962/123169/10622/6884/84172/27297/23248/51616/23168/2965/9646/1022/4172/6883/6873/79871/9519/55197/5557/2960/4331
BP	GO:0072009	nephron epithelium development	110	-0.359026	-1.69005	0.000474811	0.0115585	0.00938783	3742	tags=46%, list=22%, signal=36%	255743/7484/947/51804/5420/8842/4853/4868/2625/5727/6495/793/2253/186/26585/7422/2302/3207/84445/9500/6943/7477/5087/3913/7021/26249/6299/282679/652/3280/5311/4089/3237/4609/7471/2247/4851/130497/2296/7827/7481/3911/4070/28514/171023/3611/3976/100133941/6662/9863/5310
BP	GO:0021915	neural tube development	156	-0.321143	-1.60234	0.000478921	0.0116235	0.00944066	3787	tags=34%, list=22%, signal=27%	1969/5916/5727/199221/7249/9620/5914/2253/8854/6385/6422/8463/6497/6297/2637/23648/23242/27152/4524/57167/9355/7042/1857/9742/133/652/3280/5311/1072/3169/7471/4851/653/51339/84678/6932/25/145258/2019/6046/8321/6201/54910/2648/23654/6664/8646/655/10653/5310/64321/677/1855
BP	GO:0051480	regulation of cytosolic calcium ion concentration	329	-0.268904	-1.46505	0.000487752	0.0117908	0.00957654	3695	tags=29%, list=22%, signal=23%	2359/1233/623/1043/793/3577/51738/5581/6547/6915/5025/10663/783/7052/6869/10161/1234/5031/1237/60675/6376/5739/8996/2769/2624/7225/7531/2785/6363/11346/1201/3627/27112/116/775/57053/1902/799/11151/8398/196541/6348/5023/185/133/920/2841/5311/55283/2150/2281/5350/255231/2247/931/6863/1236/1524/8620/1910/930/25/111/3932/23566/1235/219931/3777/2890/1907/53373/887/7442/286530/5371/857/858/3558/845/190…
BP	GO:0032543	mitochondrial translation	121	0.370403	1.69011	0.000488732	0.0117908	0.00957654	4609	tags=42%, list=27%, signal=31%	10352/64432/23395/51067/28957/63899/84311/79072/11222/55005/54516/63931/51318/55157/9801/10240/28977/6472/65080/23107/56945/63875/64965/55699/55278/54534/64976/55037/64969/57038/85476/84340/10102/51650/92399/4528/26284/7818/54998/22868/10128/51021/80222/79590/124454/219402/28998/26995/54148/64960/64963
BP	GO:0001914	regulation of T cell mediated cytotoxicity	32	-0.553684	-2.03626	0.000490642	0.0118017	0.00958534	2554	tags=44%, list=15%, signal=37%	9390/51561/177/913/911/3592/3134/3133/3106/910/6375/634/3135/567
CC	GO:0005643	nuclear pore	67	0.434601	1.80621	0.000514135	0.0123301	0.0100145	4131	tags=43%, list=24%, signal=33%	3839/3837/3843/79023/23511/8021/3267/9631/10527/10073/23165/23039/55746/56648/25909/57122/23299/6396/1070/57097/10762/7175/4927/285877/5902/64901/9961/348995/5903
BP	GO:1902105	regulation of leukocyte differentiation	273	-0.278828	-1.48115	0.000516095	0.0123405	0.010023	3158	tags=29%, list=19%, signal=24%	25793/2353/140685/6422/2302/4192/939/10221/3725/100/407975/30009/3111/2624/604/3707/639/6363/1960/10385/51561/10401/7001/115352/940/3659/177/146433/4092/28959/10125/2323/8744/51176/56339/6348/7071/84433/920/652/9580/3600/1209/4609/7494/5457/80149/914/864/1051/6932/8651/25/9770/9308/146850/537/8600/3592/558/3976/3558/2648/3398/3106/84807/3665/3566/54997/101/7535/3662/634/57178/3135/8111/2621/677
BP	GO:0002685	regulation of leukocyte migration	192	-0.3016	-1.54346	0.000521034	0.0124218	0.010089	3143	tags=32%, list=19%, signal=26%	4345/26585/6376/23143/7422/975/4192/100/90550/613/10690/1398/5880/6363/51561/3627/8740/6387/177/146433/55512/79647/90865/6348/131450/2660/4681/6352/10488/2841/7423/2150/3383/6278/653/1236/1524/928/5595/1235/391/1843/6347/5919/1907/6846/3592/5764/1399/58494/6793/3569/101/6375/2833/6355/8764/7424/2621/5879/5734
BP	GO:0085029	extracellular matrix assembly	39	-0.487484	-1.89563	0.000541112	0.0128365	0.0104258	4459	tags=54%, list=26%, signal=40%	3037/22854/30008/2824/3914/3036/84628/10516/3913/3038/55512/4054/10266/7148/4851/23187/6662/4239/1605/2621/4088
BP	GO:0031341	regulation of cell killing	85	-0.381862	-1.74044	0.000541851	0.0128365	0.0104258	4714	tags=52%, list=28%, signal=38%	6372/2213/409/26228/5551/909/3902/3458/1604/5532/9437/64581/3565/3105/5817/4843/4068/1398/2208/9390/51561/177/913/911/10125/3916/59067/1776/2150/3383/146850/259197/100507436/3592/3134/3133/5272/3106/910/6375/3596/634/3135/567
CC	GO:0031089	platelet dense granule lumen	13	-0.699576	-1.9688	0.000545613	0.0128365	0.0104258	4115	tags=69%, list=24%, signal=52%	1521/55664/1893/3700/3959/7123/5919/7078/3699
BP	GO:1901989	positive regulation of cell cycle phase transition	92	0.397185	1.7354	0.000545723	0.0128365	0.0104258	3069	tags=28%, list=18%, signal=23%	26057/29766/252983/8697/995/113130/993/81620/11065/983/23236/55920/891/5356/8318/9787/1543/134353/990/51514/7564/4193/996/5890/5925/199
BP	GO:0042063	gliogenesis	288	-0.280431	-1.50316	0.00054637	0.0128365	0.0104258	2293	tags=22%, list=14%, signal=19%	3913/4665/177/1902/146433/1191/7042/4152/170825/90865/3949/51176/56339/6348/7133/1267/208/429/9580/3280/6285/29956/153090/55695/4915/23385/10319/163175/57716/1959/25825/4851/84504/135/1524/25777/928/664/54587/25/5595/9331/1880/6347/28514/5764/3611/1399/3976/3398/6009/3569/1812/83933/57178/6662/5970/80045/6664/11076/1605/23353/10397
BP	GO:0051972	regulation of telomerase activity	46	0.496758	1.89913	0.000554012	0.0129783	0.010541	4345	tags=57%, list=26%, signal=42%	7013/3320/143/25849/79977/5468/4216/4931/6950/1499/3326/54984/5073/5588/4751/5594/7520/79618/1736/10575/11284/3184/3181/5609/10576/10728
BP	GO:0031453	positive regulation of heterochromatin assembly	11	0.758355	1.98647	0.00055951	0.0130533	0.0106019	2949	tags=73%, list=17%, signal=60%	22880/55729/51535/1786/83852/54737/9869/7175
BP	GO:0071340	skeletal muscle acetylcholine-gated channel clustering	11	-0.754174	-2.02934	0.000560443	0.0130533	0.0106019	1951	tags=64%, list=12%, signal=56%	8292/9093/11079/5764/1399/4038/1855
MF	GO:0042287	MHC protein binding	26	-0.557759	-1.91352	0.000562587	0.0130656	0.0106119	4527	tags=69%, list=27%, signal=51%	1280/3812/3902/972/64581/51744/29992/975/926/23457/6891/920/10383/6892/6890/3133/925/29990
BP	GO:0001818	negative regulation of cytokine production	246	-0.291515	-1.537	0.000565803	0.0131026	0.010642	3039	tags=26%, list=18%, signal=21%	6376/2302/51564/23005/30009/604/10385/7356/51561/2260/6992/5300/177/4157/408/440068/7042/4092/9971/90865/6504/51176/131450/113/7318/2841/602/54941/80149/84166/1236/1524/199713/55353/79132/10270/9308/57506/3661/9314/7481/5971/2627/3592/558/28514/10365/7114/3134/57447/7538/2615/6375/100133941/3596/634/684/10524/2621/197358/5879/28951/5734
BP	GO:0001916	positive regulation of T cell mediated cytotoxicity	25	-0.585555	-1.98493	0.00057019	0.0131665	0.0106938	2554	tags=56%, list=15%, signal=48%	3105/5817/9390/51561/913/911/3592/3134/3133/3106/910/6375/3135/567
MF	GO:0009975	cyclase activity	17	-0.651033	-2.00658	0.000588742	0.0135562	0.0110103	2194	tags=41%, list=13%, signal=36%	115/113/111/112/108/196883/107
BP	GO:0007517	muscle organ development	352	-0.259581	-1.4264	0.000590746	0.0135637	0.0110164	3515	tags=30%, list=21%, signal=24%	4625/4621/6939/2022/2253/8912/7480/55909/56261/1271/9172/2353/5999/26585/5600/7026/1310/407975/6497/8320/467/6300/5077/1960/6943/1634/6909/163126/7134/6901/3627/5997/2260/93649/688/5300/10791/57493/7919/79647/7042/4092/283078/51176/196541/2660/58529/1839/4637/652/6876/59269/64091/51676/4089/6285/11149/9242/7139/7494/1959/4618/9456/5457/2247/53834/4851/23764/58/10211/9099/4607/2296/10290/54567/113…
CC	GO:0030897	HOPS complex	11	0.756706	1.98215	0.00060222	0.0137879	0.0111986	2326	tags=55%, list=14%, signal=47%	84376/26276/55014/23339/27072/51361
BP	GO:0003007	heart morphogenesis	240	-0.286674	-1.51341	0.000610055	0.0139183	0.0113045	4262	tags=36%, list=25%, signal=27%	1289/65009/8557/2931/4853/2626/90/10716/7049/1856/4889/2625/140628/5727/6495/4625/2022/5914/4886/2253/10848/7122/8854/6911/2274/2702/6926/7422/8463/3725/407975/30009/8320/123872/115701/23129/1942/6909/7134/9510/57493/7547/7042/4092/8828/23462/652/3280/5311/4089/7139/9095/5457/53834/4851/653/10252/6722/50945/4607/2296/2294/54567/7481/2627/9249/8321/6092/28514/171023/3611/1399/4488/3398/129880/1363…
CC	GO:0000428	DNA-directed RNA polymerase complex	91	0.403634	1.75644	0.000612	0.0139183	0.0113045	3430	tags=35%, list=20%, signal=28%	55703/138474/5422/11128/55209/2957/25885/2967/10623/5558/6872/2962/123169/10622/6884/84172/27297/23248/51616/23168/2965/9646/1022/4172/6883/6873/79871/9519/55197/5557/2960/4331
BP	GO:0010830	regulation of myotube differentiation	51	-0.448558	-1.86721	0.00061327	0.0139183	0.0113045	2496	tags=33%, list=15%, signal=28%	3627/8740/93649/2323/7494/92304/4618/4851/10211/627/9759/3566/859/338773/10938/9794/1760
BP	GO:0043122	regulation of I-kappaB kinase/NF-kappaB signaling	228	-0.29033	-1.52606	0.000616377	0.0139183	0.0113045	4593	tags=39%, list=27%, signal=28%	1936/5187/9516/79931/4055/114769/222068/7187/399/10783/3123/10758/2697/56957/7706/972/51246/9618/79594/10769/387/6275/8717/5581/339123/81603/1893/64170/7052/6284/55223/6376/1896/8743/10913/23005/3956/2316/55504/6363/10342/79155/80833/4615/113277/57161/1902/84962/8795/7185/7334/9971/148022/84433/920/7132/142678/57153/6285/79971/153090/92610/2150/3551/80149/147699/1236/1524/57449/11040/56674/25/575…
BP	GO:0036297	interstrand cross-link repair	45	0.497452	1.8936	0.000616527	0.0139183	0.0113045	3901	tags=47%, list=23%, signal=36%	64710/5888/55159/55215/2072/29089/9937/146956/2177/2956/353497/7314/5892/9025/84515/545/64421/7517/84126/7507/165918
BP	GO:0051168	nuclear export	184	0.323039	1.56447	0.000622667	0.0140178	0.0113853	3670	tags=35%, list=22%, signal=28%	6815/55339/10541/4686/811/22916/55153/6830/580/56478/79023/23511/10768/8021/3267/55781/29118/9631/51496/5784/51692/11214/9887/57510/29072/23165/23039/9147/51808/55746/6672/65109/81608/5781/51362/10569/55110/4193/57122/55677/23212/10250/6396/23049/1434/84946/9785/55437/3178/10762/53981/7175/6741/11052/4927/285877/7248/23214/23381/51512/8563/64062/127933/57187
BP	GO:0007411	axon guidance	268	-0.27592	-1.46705	0.000624438	0.0140186	0.011386	2682	tags=24%, list=16%, signal=21%	5880/6405/23129/2637/64843/1942/6324/8660/285220/51466/6387/80031/8013/51332/64218/347733/3913/2885/9355/8828/23191/10678/1951/9037/5293/4089/1808/5979/5459/54915/1959/9499/85358/2131/4851/9638/9260/10509/5595/220164/391/9378/627/7869/3911/6092/55079/5361/54910/10507/1630/56956/23654/1948/3199/5364/57453/655/126147/57643/1605/1855/64919/5879/64221
BP	GO:0072028	nephron morphogenesis	77	-0.391374	-1.76391	0.000627481	0.0140479	0.0114097	3742	tags=42%, list=22%, signal=33%	2625/5727/6495/2253/186/26585/7422/3207/84445/9500/6943/5087/26249/6299/652/3280/5311/4089/3237/4609/7471/2247/130497/7481/3911/4070/3611/3976/6662/5159/655/5310
BP	GO:0007063	regulation of sister chromatid cohesion	18	0.655441	1.98483	0.000629603	0.0140565	0.0114167	4684	tags=78%, list=28%, signal=56%	55869/546/113130/1499/25836/699/2237/8260/5885/5925/1663/6421/286053/9700
BP	GO:0043153	entrainment of circadian clock by photoperiod	25	-0.583472	-1.97787	0.000640831	0.0142678	0.0115883	2576	tags=40%, list=15%, signal=34%	8863/1408/83759/8864/1407/9099/5371/3398/8553/54850
BP	GO:0016072	rRNA metabolic process	210	0.321029	1.57152	0.000656201	0.0145698	0.0118336	3601	tags=29%, list=21%, signal=23%	27340/84294/11056/117246/55623/11103/51106/51010/29102/55035/5394/51575/134430/28987/63899/55781/4931/5393/22984/81887/10360/23016/10200/5036/57109/9790/10813/8886/131870/55127/55226/115752/55164/79922/23160/6041/10885/8850/54913/23212/1662/51729/53918/22894/285855/55759/1736/84128/10969/5591/9092/8780/54464/6839/10199/84154/23246/57647/55720/55636/26156
CC	GO:0035861	site of double-strand break	52	0.474397	1.8512	0.000664014	0.0147029	0.0119417	4129	tags=58%, list=24%, signal=44%	10097/5888/6419/7415/55159/142/10092/10109/56852/8914/50485/25939/10552/5429/7158/3364/7454/55100/5932/10111/4683/9025/23376/29935/79677/165918/157570/55183/56916/27339
BP	GO:0001732	formation of cytoplasmic translation initiation complex	15	0.69117	1.98907	0.000667842	0.0147473	0.0119778	4249	tags=80%, list=25%, signal=60%	8661/51386/8667/8663/8665/8664/8668/10480/8662/8894/8669/8666
BP	GO:0060563	neuroepithelial cell differentiation	52	-0.44313	-1.85007	0.00067559	0.0148777	0.0120837	2383	tags=35%, list=14%, signal=30%	2260/220074/1747/429/3280/5459/55283/4851/1051/25/79955/7481/28514/161497/9368/3714/6664/23493
BP	GO:0060537	muscle tissue development	362	-0.257033	-1.41997	0.000677522	0.0148797	0.0120853	3411	tags=30%, list=20%, signal=24%	2022/5914/2253/10848/7480/8854/55909/2274/56261/186/9172/80206/2353/5999/2702/5573/26585/5600/6926/7422/7026/1310/407975/6497/4628/8320/25776/467/115701/6943/1634/6909/7134/6901/5997/2260/93649/688/5300/10791/57493/88/7919/10891/79647/7042/4092/51176/196541/2660/58529/4637/4000/652/59269/64091/51676/5311/4089/6285/11149/9242/7139/1959/5350/4618/9456/5457/2247/4851/130497/653/23764/58/6722/10211/4…
BP	GO:0043123	positive regulation of I-kappaB kinase/NF-kappaB signaling	177	-0.311087	-1.58028	0.000688651	0.0150831	0.0122505	4593	tags=44%, list=27%, signal=32%	356/57162/4215/2534/497661/9218/1936/9516/4055/114769/222068/10783/3123/10758/2697/7706/972/51246/79594/10769/387/6275/8717/5581/339123/81603/1893/64170/7052/6284/55223/6376/1896/8743/10913/3956/2316/55504/6363/10342/79155/80833/4615/113277/57161/1902/84962/8795/7334/148022/84433/920/7132/142678/57153/6285/79971/92610/2150/3551/1236/1524/57449/11040/56674/25/57506/3661/389/54602/8600/64127/124583…
BP	GO:0006336	DNA replication-independent nucleosome assembly	32	0.551246	1.92693	0.000699538	0.0151952	0.0123415	5855	tags=75%, list=35%, signal=49%	55839/387103/55320/51773/79172/546/55355/11339/8607/8467/55723/5928/8520/1058/2491/29855/55166/23523/23421/79711/79019/5931/401541/91687
BP	GO:0060337	type I interferon signaling pathway	86	-0.379594	-1.73484	0.000699583	0.0151952	0.0123415	3259	tags=34%, list=19%, signal=27%	149095/4938/3455/4321/7297/4599/4615/3659/2537/56339/4600/11140/84166/57506/3661/3394/10410/3134/3133/10581/3429/3106/3665/3662/3135/684/3107/8519/10379
BP	GO:0071357	cellular response to type I interferon	86	-0.379594	-1.73484	0.000699583	0.0151952	0.0123415	3259	tags=34%, list=19%, signal=27%	149095/4938/3455/4321/7297/4599/4615/3659/2537/56339/4600/11140/84166/57506/3661/3394/10410/3134/3133/10581/3429/3106/3665/3662/3135/684/3107/8519/10379
BP	GO:0048863	stem cell differentiation	252	-0.286189	-1.51497	0.000701286	0.0151952	0.0123415	3845	tags=32%, list=23%, signal=25%	84541/5715/5008/2625/59349/157506/8482/124540/4254/861/8854/399694/54437/26585/6422/860/8463/3214/2624/8320/6405/2637/6909/55716/10538/7476/80031/64218/93649/5689/2823/7042/5691/4054/56339/8828/652/5719/9037/429/3280/4089/5979/1072/3169/5698/8861/4851/130497/4005/5720/5709/6722/1910/5692/2296/25/10509/5595/145258/7869/3911/2627/8321/4070/5764/54910/10507/4488/8626/3976/81606/1909/2487/80326/6662/…
BP	GO:0006874	cellular calcium ion homeostasis	416	-0.247612	-1.38568	0.000715009	0.0154511	0.0125494	3695	tags=28%, list=22%, signal=22%	2359/1233/623/1043/793/3577/51738/5581/6547/6915/5025/10663/783/7052/6869/10161/1234/5031/1237/60675/6376/5739/6358/8996/2769/90550/2624/7225/57130/7531/2785/6363/7779/11346/1201/7466/3627/27112/116/23241/775/6387/57053/57419/1902/799/11151/8398/1003/196541/6348/5023/185/133/6352/920/2841/5311/83636/6781/55283/2150/2281/5350/487/255231/2247/931/6863/1236/1524/664/8620/1910/930/25/111/3932/23566/1…
BP	GO:0060993	kidney morphogenesis	93	-0.371413	-1.71012	0.000725954	0.0156458	0.0127075	3742	tags=41%, list=22%, signal=32%	2625/5727/6495/793/2253/80144/186/26585/7422/2302/3207/84445/9500/6943/7477/5087/26249/6299/51301/652/3280/5311/4089/3237/4609/7471/2247/130497/7481/3911/4070/171023/3611/3976/6662/5159/655/5310
BP	GO:0045619	regulation of lymphocyte differentiation	173	-0.312677	-1.57924	0.00073512	0.0157829	0.0128189	3158	tags=31%, list=19%, signal=26%	25793/6422/2302/4192/939/100/407975/30009/3111/604/3707/639/6363/1960/10385/51561/7001/115352/940/3659/4092/10125/2323/8744/51176/56339/84433/652/9580/3600/1209/7494/80149/914/864/6932/8651/25/9308/146850/3592/558/3558/2648/3398/84807/3566/101/7535/3662/57178/3135/2621/677
BP	GO:1900274	regulation of phospholipase C activity	48	-0.461956	-1.89314	0.000736223	0.0157829	0.0128189	3061	tags=40%, list=18%, signal=33%	5031/3702/2769/11331/2260/1902/4915/5245/2247/395/25/627/4908/1909/148/2099/5159/10316/4909
BP	GO:0032210	regulation of telomere maintenance via telomerase	50	0.490669	1.896	0.00074093	0.0158418	0.0128667	3571	tags=48%, list=21%, signal=38%	7203/7013/22948/5394/4216/6950/472/1499/10694/55226/54984/5073/5588/4751/5594/7520/79618/1736/3178/54464/10575/545/11284/23381
BP	GO:0051169	nuclear transport	325	0.288952	1.48946	0.000746565	0.0158967	0.0129114	3294	tags=29%, list=19%, signal=23%	6815/55339/3839/10541/51319/5469/4686/25929/811/22916/10526/55153/6830/3842/580/4659/3837/3843/56478/79023/23511/10768/8021/3267/51569/55781/29118/9631/51496/5784/54960/120892/51692/26263/10527/11214/3326/9887/57510/10073/51194/29072/983/23165/23039/6850/26060/23435/9147/1432/5530/55027/51808/55746/6636/6672/65109/55929/81608/5594/5781/347/51362/10569/55110/4193/57122/55677/23212/10250/3717/6396/…
BP	GO:0010457	centriole-centriole cohesion	12	0.703407	1.89343	0.000747434	0.0158967	0.0129114	1901	tags=50%, list=11%, signal=44%	11190/54875/4957/51199/1499/4751
BP	GO:1904872	regulation of telomerase RNA localization to Cajal body	18	0.651291	1.97226	0.000754688	0.0159278	0.0129366	3146	tags=56%, list=19%, signal=45%	7203/22948/5394/6950/10694/55164/5073/8607/1736/10575
BP	GO:0035384	thioester biosynthetic process	48	0.481699	1.8516	0.000754807	0.0159278	0.0129366	4821	tags=52%, list=29%, signal=37%	57546/31/5160/1738/1737/2954/79071/2194/38/2639/6319/32/51144/5538/2180/2181/81616/51703/79993/5162/47/5166/54704/197322/84869
BP	GO:0071616	acyl-CoA biosynthetic process	48	0.481699	1.8516	0.000754807	0.0159278	0.0129366	4821	tags=52%, list=29%, signal=37%	57546/31/5160/1738/1737/2954/79071/2194/38/2639/6319/32/51144/5538/2180/2181/81616/51703/79993/5162/47/5166/54704/197322/84869
BP	GO:0034341	response to interferon-gamma	190	-0.304085	-1.56353	0.000764394	0.0160881	0.0130668	2219	tags=25%, list=13%, signal=22%	3659/818/3115/11093/6348/6352/11140/3127/9021/3118/6361/10435/3383/7341/3460/84166/2643/8651/112936/3661/6347/23580/3122/815/6846/3394/816/10410/4641/3134/3133/5371/10581/3113/3106/3665/6356/4261/6375/3662/6355/3135/6812/684/3107/8519/10379/567
MF	GO:0000062	fatty-acyl-CoA binding	21	0.613445	1.92387	0.000768741	0.0161376	0.013107	3963	tags=67%, list=23%, signal=51%	91452/134526/3030/10455/4329/33/6646/64746/84320/2639/11332/28976/3155/26027
BP	GO:0043312	neutrophil degranulation	457	0.265991	1.41508	0.000778175	0.0162933	0.0132334	4003	tags=29%, list=24%, signal=23%	3043/8895/387263/5473/10788/10097/5611/3320/3071/2547/10396/7415/5337/1794/3837/3146/5317/175/2665/5836/3848/5005/383/10092/9761/5713/1729/11010/1378/11031/5707/9588/3417/25852/5036/23317/1522/3326/338339/51552/10694/5702/5646/84061/5004/51382/1778/7879/10321/6850/3482/3240/5657/8876/8621/51411/4048/1432/4317/80184/158747/27180/84443/23352/5594/1938/5645/1536/23197/7520/1669/11025/6947/3312/6814/…
BP	GO:0045445	myoblast differentiation	82	-0.387475	-1.75116	0.000791619	0.0164956	0.0133978	3278	tags=38%, list=19%, signal=31%	7480/26585/6926/10011/3956/6300/6909/3486/3627/8740/93649/79647/2323/2660/652/5467/6361/4618/4851/694/25988/6722/6382/6934/28514/25928/3611/6662/2034/677/9794
BP	GO:0000726	non-recombinational repair	72	0.423787	1.78575	0.000793542	0.0164956	0.0133978	4129	tags=44%, list=24%, signal=34%	672/5422/2547/2074/6419/580/2072/9937/57109/472/50485/79184/7158/10721/7518/7520/158880/5932/10111/4683/9025/5591/22976/3980/11284/64421/24144/79840/8924/165918/55183/27339
BP	GO:0045661	regulation of myoblast differentiation	50	-0.464686	-1.92763	0.000793962	0.0164956	0.0133978	3066	tags=40%, list=18%, signal=33%	6926/10011/3486/3627/8740/93649/79647/2323/2660/652/5467/6361/4618/4851/694/28514/25928/3611/6662/677
BP	GO:0001503	ossification	373	-0.255154	-1.4108	0.000797225	0.016521	0.0134183	3393	tags=27%, list=20%, signal=22%	861/5179/9902/4330/1893/7480/4653/2274/7286/22904/22800/26585/6422/860/64131/51564/4192/3400/6497/57154/63923/3486/7477/8792/5087/3397/27152/57419/7123/6209/4665/55512/4958/7042/4092/4054/51176/6348/7071/154/652/1052/3727/51547/6781/4322/5245/1959/56172/4313/2131/4851/130497/653/6863/864/7059/1051/134701/2296/9260/5595/9770/22856/537/7481/8600/8817/9249/8321/353500/5764/525/3611/10507/4488/8626/3…
BP	GO:0003206	cardiac chamber morphogenesis	124	-0.338638	-1.62061	0.000801015	0.016557	0.0134476	4170	tags=40%, list=25%, signal=30%	2931/4853/2626/90/7049/4889/2625/4625/2022/5914/2253/10848/2274/2702/6926/407975/6909/7134/9510/57493/7042/4092/8828/23462/652/3280/4089/7139/5457/53834/4851/653/6722/4607/2296/2294/54567/7481/2627/9249/8321/6092/4488/3398/1363/859/6664/655/23493
BP	GO:0007156	homophilic cell adhesion via plasma membrane adhesion molecules	123	-0.34252	-1.63627	0.000805333	0.0166038	0.0134856	2540	tags=24%, list=15%, signal=21%	7216/5100/9746/147409/57575/1003/1951/5979/9499/26167/56125/9752/57717/56127/5098/6092/22883/56130/90952/56131/1012/23654/1952/56126/634/57453/5310/23363/56121/64221
BP	GO:0071539	protein localization to centrosome	28	0.558947	1.91585	0.000817163	0.0168049	0.0136489	4865	tags=79%, list=29%, signal=56%	84376/11190/9851/636/137886/121441/6790/26005/6491/585/2804/10540/27185/79648/23386/55968/10615/55125/324/5108/29887/10464
BP	GO:1900542	regulation of purine nucleotide metabolic process	106	0.38656	1.73327	0.000826151	0.0169466	0.013764	2541	tags=26%, list=15%, signal=23%	6521/3479/144811/57546/7415/79023/23511/8021/3356/142/9631/5208/9611/2954/957/23165/5562/2819/8604/4656/55746/3630/2023/2978/2033/57122/5027/6396
BP	GO:0032816	positive regulation of natural killer cell activation	19	-0.617482	-1.96328	0.000837108	0.0171044	0.0138922	2500	tags=58%, list=15%, signal=49%	51561/10125/2323/148022/3916/3600/3592/558/3134/3133/2621
MF	GO:0016408	C-acyltransferase activity	18	0.648572	1.96403	0.000838078	0.0171044	0.0138922	5164	tags=78%, list=31%, signal=54%	3030/23464/39/38/9517/6296/3032/10449/116285/55304/171546/123876/348158/10558
BP	GO:0006623	protein targeting to vacuole	39	0.516804	1.88976	0.000840272	0.017106	0.0138935	3839	tags=54%, list=23%, signal=42%	30849/143187/8546/23230/9570/10490/6653/7879/6272/55187/27072/950/8943/9648/3312/137492/8031/155382/22879/4926/9765
BP	GO:0006110	regulation of glycolytic process	71	0.418795	1.75727	0.000848321	0.017168	0.0139438	3191	tags=32%, list=19%, signal=26%	6521/3479/79023/23511/8021/3356/9631/5208/9611/957/23165/5562/2819/4656/55746/3630/2033/57122/5027/6396/10762/7175/4927
BP	GO:0002483	antigen processing and presentation of endogenous peptide antigen	16	-0.650341	-1.95444	0.000849688	0.017168	0.0139438	2096	tags=62%, list=12%, signal=55%	23457/6891/6892/6890/3134/3133/3106/3135/3107/567
BP	GO:0019885	antigen processing and presentation of endogenous peptide antigen via MHC class I	16	-0.650341	-1.95444	0.000849688	0.017168	0.0139438	2096	tags=62%, list=12%, signal=55%	23457/6891/6892/6890/3134/3133/3106/3135/3107/567
CC	GO:0030684	preribosome	68	0.432066	1.80409	0.000855175	0.0172357	0.0139989	3601	tags=37%, list=21%, signal=29%	27340/84294/117246/11103/134430/28987/55781/90441/22984/81887/9790/10813/55127/7520/10885/23212/55759/10969/84946/5591/8780/10199/23246/55720/26156
CC	GO:0033290	eukaryotic 48S preinitiation complex	14	0.702165	2.00336	0.000864758	0.0173056	0.0140557	4249	tags=86%, list=25%, signal=64%	8661/51386/8667/8663/8665/8664/8668/10480/8662/8669/1965/8666
MF	GO:0051536	iron-sulfur cluster binding	58	0.445226	1.77716	0.000865068	0.0173056	0.0140557	1804	tags=24%, list=11%, signal=22%	54901/3658/5422/4719/81689/48/317671/11019/55140/83990/5558/2110/51022/2235
MF	GO:0051540	metal cluster binding	58	0.445226	1.77716	0.000865068	0.0173056	0.0140557	1804	tags=24%, list=11%, signal=22%	54901/3658/5422/4719/81689/48/317671/11019/55140/83990/5558/2110/51022/2235
BP	GO:0061326	renal tubule development	95	-0.361073	-1.66199	0.00088761	0.0177127	0.0143863	3742	tags=40%, list=22%, signal=31%	2625/5727/6495/793/2253/186/26585/7422/3207/84445/9500/6943/7477/5087/7021/26249/6299/282679/652/3280/5311/4089/3237/4609/7471/2247/4851/130497/7481/3911/4070/28514/3611/3976/8549/100133941/6662/5310
BP	GO:0010948	negative regulation of cell cycle process	304	0.288974	1.47577	0.000901433	0.0179443	0.0145744	3700	tags=32%, list=22%, signal=25%	23468/23269/811/7013/672/5888/26058/3550/6419/51347/11200/63967/57551/55159/10403/546/29117/5713/991/1063/995/8328/81620/10744/57099/25904/5707/144455/10201/4848/472/3326/92421/79184/11073/23512/641/5702/701/6790/983/7465/23026/54984/1111/5933/891/27243/5347/56890/3364/29883/4751/699/6045/246175/990/2765/8260/51514/899/4998/55031/9183/2033/8850/5885/4193/6241/5932/4683/55755/317/8737/143471/79733…
BP	GO:0044818	mitotic G2/M transition checkpoint	26	0.575479	1.92455	0.000905183	0.0179747	0.0145991	4091	tags=62%, list=24%, signal=47%	672/51347/63967/57551/472/11073/641/983/3364/990/4998/4683/8883/91603/60561/5884
BP	GO:1901992	positive regulation of mitotic cell cycle phase transition	79	0.410236	1.75159	0.000921453	0.018248	0.0148211	3069	tags=30%, list=18%, signal=25%	26057/29766/8697/995/113130/993/81620/11065/983/23236/55920/891/5356/8318/9787/1543/134353/990/51514/4193/996/5890/5925/199
MF	GO:0000993	RNA polymerase II complex binding	32	0.544793	1.90437	0.000923465	0.018248	0.0148211	5605	tags=66%, list=33%, signal=44%	123169/51322/64754/2073/23160/23248/23168/8202/9646/26610/57466/55197/2960/55250/22828/1660/2103/284695/9400/3192/58490
MF	GO:0005112	Notch binding	22	-0.585993	-1.9317	0.000932808	0.0183877	0.0149345	1371	tags=36%, list=8%, signal=33%	83892/4851/54567/9612/28514/4855/3714/25992
BP	GO:0006303	double-strand break repair via nonhomologous end joining	65	0.438304	1.81495	0.00093536	0.0183931	0.0149389	4328	tags=48%, list=26%, signal=36%	672/5422/2547/2074/6419/580/2072/9937/472/50485/79184/7158/10721/7518/7520/158880/10111/4683/9025/5591/22976/3980/11284/64421/24144/79840/8924/165918/55183/27339/7336
BP	GO:0035337	fatty-acyl-CoA metabolic process	38	0.503537	1.83223	0.000940103	0.0184415	0.0149782	4821	tags=61%, list=29%, signal=43%	31/55711/3295/79071/2194/38/2639/6319/51144/5538/2180/2181/81616/51703/11332/79993/47/123876/284486/84188/197322/84649/84869
BP	GO:0010889	regulation of sequestering of triglyceride	13	0.69551	1.91928	0.000945779	0.0184813	0.0150105	4975	tags=92%, list=29%, signal=65%	123/114882/5468/4023/114885/51099/10226/346/57104/128486/5465/161247
BP	GO:0071826	ribonucleoprotein complex subunit organization	181	0.327994	1.58507	0.000946701	0.0184813	0.0150105	5489	tags=46%, list=32%, signal=32%	1975/10946/4686/25929/3320/9733/1968/11051/8661/7415/23064/51386/8667/23020/54960/472/8663/3326/9169/10073/28985/55164/9416/54475/24148/11189/57461/6636/8607/8665/8664/10569/7520/7375/23212/23405/6123/5591/6175/51340/9092/11052/26284/545/84154/23246/8668/10480/24144/22868/8662/1207/8894/8669/6433/1653/6637/27339/8666/10728/54505/1660/3921/64963/6732/3799/8233/10594/11171/6431/79084/8161/8559/6426…
BP	GO:0001667	ameboidal-type cell migration	380	-0.253609	-1.40488	0.000957777	0.0186524	0.0151495	3853	tags=31%, list=23%, signal=25%	2523/57175/10769/5585/1969/387/2625/57669/3565/4163/8482/3849/5217/5581/6915/114757/5025/4254/22846/2253/3036/161198/186/54437/6385/201161/26585/5606/7422/9647/51564/14/7026/5063/3725/2624/1960/6405/23129/2637/1634/1942/3373/1201/29775/51466/7476/2260/80031/64218/3397/6237/1647/7042/2013/382/55612/1003/51421/8828/1839/64094/652/154796/9037/5979/6781/153090/1072/5467/51094/25865/2247/80149/4851/68…
BP	GO:0061614	pri-miRNA transcription by RNA polymerase II	53	-0.437868	-1.83688	0.000964928	0.0187465	0.0152259	3154	tags=34%, list=19%, signal=28%	2353/3725/2624/688/6721/7042/652/4089/5467/2247/6722/9314/2113/9759/6662/5970/6720/4088
BP	GO:0006333	chromatin assembly or disassembly	132	0.352738	1.62473	0.000973024	0.0188585	0.0153169	3357	tags=30%, list=20%, signal=24%	6599/10541/55839/9733/9031/387103/22880/55320/55729/55869/11198/51535/51773/79172/257218/546/1786/3148/23522/55355/64754/7994/11339/6418/83852/8607/11011/54737/10036/9869/8467/9874/55723/4171/7175/5928/6839/4778/4673
BP	GO:0090501	RNA phosphodiester bond hydrolysis	139	0.357583	1.66074	0.000985419	0.019053	0.0154749	3864	tags=35%, list=23%, signal=27%	80153/27340/84294/4686/22916/11051/51010/29102/55218/5394/28987/5393/9156/1478/23016/4848/51692/9790/25939/131870/115752/122651/5073/1479/65080/29883/246175/81608/2237/6041/54913/10535/23212/22894/23405/23019/53981/54464/143689/11052/23246/7257/51163/55720/60528/23404/5511/2021
BP	GO:0007204	positive regulation of cytosolic calcium ion concentration	297	-0.272688	-1.46484	0.00100406	0.0193671	0.01573	3695	tags=29%, list=22%, signal=23%	2359/1233/623/1043/3577/51738/5581/6547/6915/5025/10663/783/7052/6869/10161/1234/5031/1237/60675/6376/5739/8996/2769/2624/7225/2785/6363/11346/3627/27112/116/775/57053/1902/799/11151/8398/196541/6348/185/133/920/2841/5311/55283/2150/2281/5350/255231/2247/931/6863/1236/1524/8620/1910/930/25/111/3932/23566/1235/219931/1907/53373/887/7442/286530/5371/857/3558/845/1909/27334/148/859/2946/1812/1901/63…
BP	GO:0007189	adenylate cyclase-activating G protein-coupled receptor signaling pathway	118	-0.346368	-1.64146	0.00101569	0.0195448	0.0158743	2496	tags=28%, list=15%, signal=24%	3627/116/4988/1902/115/4157/122042/799/113/59350/133/154/10266/5350/135/111/23566/150/112/2771/9368/6014/2774/54331/152/8549/148/108/1812/1901/196883/5734/107
BP	GO:0000375	RNA splicing, via transesterification reactions	331	0.280253	1.44834	0.00102254	0.0195643	0.0158902	3094	tags=24%, list=18%, signal=20%	55339/56259/988/10946/9904/51319/4686/25929/1477/22916/9733/11051/3550/9716/26986/9343/23064/55599/153527/154007/10285/5978/10492/9128/58517/55660/51503/1478/9588/23020/220988/54960/51692/2962/9169/23450/55094/10283/10073/8621/4691/64783/9416/55269/5356/24148/55234/1479/11189/57461/6636/65109/81608/51362/4154/51574/10569/2332/7375/55110/4904/3190/3312/9879/10250/51729/8087/11066/4236/9785/3178/84…
BP	GO:0071346	cellular response to interferon-gamma	171	-0.305256	-1.54417	0.00102262	0.0195643	0.0158902	2219	tags=30%, list=13%, signal=27%	55223/6376/6358/6770/7791/6363/65010/6367/51466/3659/818/3115/11093/6348/6352/11140/3127/9021/3118/6361/10435/3383/7341/3460/84166/8651/112936/3661/6347/23580/3122/815/6846/3394/816/4641/3134/3133/5371/3113/3106/3665/6356/4261/6375/3662/6355/3135/6812/3107/10379/567
BP	GO:0006695	cholesterol biosynthetic process	66	0.43154	1.7922	0.00102639	0.0195643	0.0158902	3966	tags=47%, list=23%, signal=36%	10613/6667/31/3837/6713/51360/39/23541/5562/2246/79071/2194/3156/116519/6319/32/57678/9619/29881/1581/8720/2539/10654/1080/10449/2222/1718/348/1717/1595/47
BP	GO:1902653	secondary alcohol biosynthetic process	66	0.43154	1.7922	0.00102639	0.0195643	0.0158902	3966	tags=47%, list=23%, signal=36%	10613/6667/31/3837/6713/51360/39/23541/5562/2246/79071/2194/3156/116519/6319/32/57678/9619/29881/1581/8720/2539/10654/1080/10449/2222/1718/348/1717/1595/47
BP	GO:0001765	membrane raft assembly	10	-0.737115	-1.93341	0.00103262	0.0196367	0.015949	3240	tags=70%, list=19%, signal=57%	6281/2013/23180/10211/857/858/859
BP	GO:0051348	negative regulation of transferase activity	259	-0.274529	-1.45346	0.00103555	0.0196462	0.0159567	3550	tags=32%, list=21%, signal=25%	7249/142679/2810/6547/10019/4298/26191/25793/5999/5573/6422/54900/9647/7026/9467/10221/2874/3170/7016/1029/1846/8660/5997/93649/1850/1847/57493/84962/1647/4092/10636/85450/6609/5569/2660/51763/652/9479/57521/6135/9021/153090/54922/80725/1848/55450/55861/113791/5525/11072/135/10253/3480/10252/90007/8651/25/29085/1843/1844/5998/1026/9052/150290/6201/3611/10039/1030/857/7538/4616/9104/859/54997/5773…
BP	GO:0072425	signal transduction involved in G2 DNA damage checkpoint	11	0.74223	1.94423	0.0010387	0.01966	0.0159679	2159	tags=55%, list=13%, signal=48%	672/472/79184/1111/5347/51514
CC	GO:0071013	catalytic step 2 spliceosome	81	0.413523	1.77867	0.00104669	0.0197647	0.016053	4130	tags=42%, list=24%, signal=32%	988/10946/9716/26986/9343/10492/51503/23020/220988/23450/55094/10283/9416/5356/24148/57461/6636/51362/10569/55110/3190/10250/9785/3178/51428/51340/9092/57703/24144/55596/3181/6637/27339/5411
CC	GO:0034774	secretory granule lumen	306	0.292651	1.49562	0.00105839	0.0199313	0.0161882	4583	tags=34%, list=27%, signal=25%	387263/5473/10097/29789/3479/5611/3320/2547/7415/1794/3837/3146/175/2665/5836/5005/383/10092/5713/1670/5707/9588/23230/5196/10490/3417/25852/5036/1522/3326/10694/2243/5702/5004/1778/10321/51097/3240/5657/51411/1950/1432/4317/80184/139322/3630/5594/1938/5122/5645/23197/7520/1669/374354/6947/3312/411/10533/3827/1075/5345/317/6709/10075/178/387921/197/5627/671/10855/6093/3615/2695/7057/4353/8804/847…
BP	GO:0032233	positive regulation of actin filament bundle assembly	59	-0.417067	-1.79977	0.00106044	0.0199313	0.0161882	3903	tags=46%, list=23%, signal=35%	9530/50507/387/29109/5217/6281/4653/6385/6422/6376/9647/2316/7016/11346/51466/3397/1902/55160/6863/25/389/7481/10411/4088/5829/5879/22899
BP	GO:0097485	neuron projection guidance	269	-0.274185	-1.45748	0.00107594	0.0201758	0.0163868	2682	tags=24%, list=16%, signal=21%	5880/6405/23129/2637/64843/1942/6324/8660/285220/51466/6387/80031/8013/51332/64218/347733/3913/2885/9355/8828/23191/10678/1951/9037/5293/4089/1808/5979/5459/54915/1959/9499/85358/2131/4851/9638/9260/10509/5595/220164/391/9378/627/7869/3911/6092/55079/5361/54910/10507/1630/56956/23654/1948/3199/5364/57453/655/126147/57643/1605/1855/64919/5879/64221
BP	GO:0009451	RNA modification	137	0.350186	1.62438	0.00108416	0.0202828	0.0164737	3181	tags=28%, list=19%, signal=23%	54974/221120/91801/83480/54901/63892/23091/117246/127253/55623/51106/55140/63899/113802/55798/57570/131870/55226/55039/64783/5073/79922/81627/64172/51574/339175/285381/8731/1736/25917/150962/84267/83448/26610/79828/142940/6741/221078/54802
BP	GO:0072666	establishment of protein localization to vacuole	51	0.461501	1.78967	0.00108788	0.0202978	0.0164859	4234	tags=53%, list=25%, signal=40%	30849/143187/8546/23230/9570/10490/6653/7879/6272/55187/51028/27072/950/10369/59283/8943/9648/11267/3312/137492/8031/155382/22879/4926/9765/59284/27091
BP	GO:1902893	regulation of pri-miRNA transcription by RNA polymerase II	51	-0.434823	-1.81004	0.00108999	0.0202978	0.0164859	3154	tags=33%, list=19%, signal=27%	2353/3725/2624/688/6721/7042/652/5467/2247/6722/9314/2113/9759/6662/5970/6720/4088
BP	GO:0003188	heart valve formation	13	-0.677935	-1.9079	0.00109661	0.0203276	0.0165101	3131	tags=62%, list=19%, signal=50%	2626/2702/1942/23462/4089/4851/6662/23493
BP	GO:0014067	negative regulation of phosphatidylinositol 3-kinase signaling	13	-0.67765	-1.9071	0.00109661	0.0203276	0.0165101	2632	tags=62%, list=16%, signal=52%	7249/10385/153090/113791/9314/9368/197358/56623
BP	GO:0070486	leukocyte aggregation	14	-0.688993	-1.9865	0.00111585	0.0206369	0.0167613	2682	tags=50%, list=16%, signal=42%	5880/8013/10507/58494/6793/7535/655
BP	GO:0010518	positive regulation of phospholipase activity	61	-0.419784	-1.8248	0.00112151	0.0206943	0.0168079	3061	tags=34%, list=18%, signal=28%	5031/3702/2769/11331/2260/378/1902/185/6352/4915/5245/2247/395/627/4908/1909/148/2099/5159/10316/4909
CC	GO:0060205	cytoplasmic vesicle lumen	310	0.288966	1.47616	0.00113021	0.0208072	0.0168996	4583	tags=34%, list=27%, signal=25%	387263/5473/10097/29789/3479/5611/3320/2547/7415/1794/3837/3146/175/2665/5836/5005/383/10092/5713/1670/5707/9588/23230/5196/10490/3417/25852/5036/1522/3326/10694/2243/5702/5004/1778/10321/51097/3240/5657/51411/1950/1432/4317/80184/139322/3630/5594/1938/5122/5645/23197/7520/1669/374354/6947/3312/411/10533/3827/1075/5345/317/6709/10075/178/387921/197/5627/671/10855/6093/3615/2695/7057/4353/8804/847…
BP	GO:0006275	regulation of DNA replication	105	0.369299	1.64764	0.00113304	0.020812	0.0169035	4179	tags=41%, list=25%, signal=31%	26057/64710/7013/4437/27101/11200/546/11124/84083/81620/144455/57695/8914/50485/55704/641/983/1950/51053/3364/990/10269/8412/2658/23244/10533/4683/7270/890/675/79733/3980/545/54962/23595/91603/5984/30968/253461/157570/5884/114799/10361
BP	GO:0034248	regulation of cellular amide metabolic process	372	0.277138	1.44966	0.0011358	0.0208153	0.0169062	3202	tags=27%, list=19%, signal=22%	1975/8672/9728/3658/4686/9475/25929/811/60558/6667/22916/3479/5611/1968/6949/26058/57546/5610/10643/26986/2043/5337/48/64215/56478/4076/63899/10492/9470/51611/29118/25904/8667/79072/4848/2185/5036/113251/83939/23112/55005/400961/8663/6653/3673/2954/114134/55226/5562/2475/23435/55239/4691/9147/6472/23657/23107/29883/23173/9669/836/65109/56648/246175/9698/79048/10644/5594/65981/149041/8664/1938/345…
BP	GO:0010212	response to ionizing radiation	129	0.350113	1.60639	0.001146	0.0209548	0.0170195	3676	tags=35%, list=22%, signal=28%	84328/64710/672/5888/2547/2074/10413/11200/55159/142/8438/472/867/79184/11073/641/2177/25836/5562/7158/1432/7518/3364/836/11011/6240/10269/7520/4193/9575/9025/675/5591/22976/7516/2876/121457/1894/545/7486/10206/3309/64421/79840/65123
BP	GO:1901605	alpha-amino acid metabolic process	182	0.324946	1.56841	0.00115678	0.0211041	0.0171407	2685	tags=26%, list=16%, signal=22%	501/2673/4522/383/586/23464/4329/3081/54529/4507/8833/1738/2618/2729/84706/191/2954/5832/1638/642/56922/38/2184/8604/2639/6472/5831/5352/3712/23657/2744/51582/8564/22928/26275/2752/8942/1743/89874/875/2805/64087/56474/51268/1491/113675/790/122945
MF	GO:0008139	nuclear localization sequence binding	20	0.61843	1.91615	0.00116298	0.0211694	0.0171939	559	tags=30%, list=3%, signal=29%	3839/8315/3842/3837/3843/8021
BP	GO:0001656	metanephros development	91	-0.373819	-1.72621	0.00117452	0.0213261	0.0173211	3750	tags=38%, list=22%, signal=30%	4824/2625/5727/6495/157506/793/2253/80144/186/26585/2302/3207/231/6943/7477/3913/7021/6299/652/3280/5311/4089/5979/4609/130497/10252/7827/6092/3976/3398/6662/5159/655/5310/64321
MF	GO:0046966	thyroid hormone receptor binding	30	0.548296	1.90689	0.00117687	0.0213261	0.0173211	2450	tags=40%, list=15%, signal=34%	5469/9320/23054/64324/10902/9969/9611/6867/221037/2965/8202/29079
BP	GO:0044786	cell cycle DNA replication	61	0.431422	1.74651	0.00120715	0.0218259	0.017727	3547	tags=43%, list=21%, signal=34%	5981/7013/5422/5888/10714/11200/546/81620/144455/5558/51053/8318/2237/10269/4175/4172/675/79733/4171/51750/5557/54962/23595/4173/91603/5984
MF	GO:0045296	cadherin binding	305	0.291692	1.48844	0.00121631	0.0218666	0.0177601	3971	tags=30%, list=24%, signal=23%	471/23085/9685/7529/29789/3069/26130/9793/5062/1656/143098/1968/26058/26136/29766/25978/288/5318/5317/51400/5586/23499/9588/26135/3417/1007/83939/1499/867/3326/10694/93663/9133/6711/28316/2194/831/54443/1016/9101/54874/1005/2801/8607/2023/55898/5781/1938/5800/56829/1937/81624/3190/659/8615/3312/23367/10226/6709/28969/2802/9414/8826/51100/1000/22919/4690/5795/57142/4430/10190/1495/3309/64837/7112/…
BP	GO:0070665	positive regulation of leukocyte proliferation	143	-0.322465	-1.58387	0.0012168	0.0218666	0.0177601	2979	tags=29%, list=18%, signal=24%	975/100/604/6363/51561/8660/115352/3109/940/177/3115/146433/11151/2323/8744/160365/148022/3568/6352/84433/920/3280/64926/59067/3600/6863/923/9093/5595/1880/1026/3592/3133/3558/3113/63925/3569/6375/7535/100133941/3596/684
BP	GO:0055074	calcium ion homeostasis	428	-0.243923	-1.3685	0.00121787	0.0218666	0.0177601	3075	tags=24%, list=18%, signal=20%	1234/5031/1237/60675/6376/5739/6358/8996/2769/90550/2624/7225/57130/7531/2785/6363/7779/11346/1201/7466/3627/27112/116/23241/775/6387/57053/57419/7021/1902/799/11151/8398/1003/196541/6348/5023/185/133/6352/920/2841/5311/83636/6781/55283/2150/2281/5350/487/255231/2247/931/6863/1236/1524/664/8620/1910/930/25/111/3932/23566/1235/219931/3777/55858/94107/2890/8600/1907/53373/887/489/7442/525/286530/53…
CC	GO:1990391	DNA repair complex	33	0.535081	1.88397	0.00122186	0.0218666	0.0177601	3804	tags=48%, list=23%, signal=38%	4437/27030/2547/2072/7508/472/2956/7158/2073/23186/7518/7520/5591/64421/79840/7507
BP	GO:0000377	RNA splicing, via transesterification reactions with bulged adenosine as nucleophile	328	0.283006	1.46064	0.00122563	0.0218666	0.0177601	3094	tags=24%, list=18%, signal=20%	55339/56259/988/10946/9904/51319/4686/25929/1477/22916/9733/11051/3550/9716/26986/9343/23064/55599/153527/154007/10285/5978/10492/9128/58517/55660/51503/1478/9588/23020/220988/54960/51692/2962/9169/23450/55094/10283/10073/8621/4691/64783/9416/55269/5356/24148/55234/1479/11189/57461/6636/65109/81608/51362/4154/51574/10569/2332/7375/55110/4904/3190/3312/9879/10250/51729/8087/11066/4236/9785/3178/84…
BP	GO:0000398	mRNA splicing, via spliceosome	328	0.283006	1.46064	0.00122563	0.0218666	0.0177601	3094	tags=24%, list=18%, signal=20%	55339/56259/988/10946/9904/51319/4686/25929/1477/22916/9733/11051/3550/9716/26986/9343/23064/55599/153527/154007/10285/5978/10492/9128/58517/55660/51503/1478/9588/23020/220988/54960/51692/2962/9169/23450/55094/10283/10073/8621/4691/64783/9416/55269/5356/24148/55234/1479/11189/57461/6636/65109/81608/51362/4154/51574/10569/2332/7375/55110/4904/3190/3312/9879/10250/51729/8087/11066/4236/9785/3178/84…
BP	GO:1903311	regulation of mRNA metabolic process	315	0.28611	1.4633	0.00123142	0.0219214	0.0178046	2483	tags=22%, list=15%, signal=19%	51594/7529/9904/4686/9475/22916/9733/26058/11051/3550/10643/6830/26986/51010/3842/580/79675/5317/10768/8021/5978/5713/10492/6294/5393/8148/58517/54542/5707/9588/26135/79072/23016/123169/23112/55802/5702/56254/2475/23435/4691/64783/891/1432/5073/6418/55234/1996/11189/29883/246175/9698/79048/10644/149041/4154/7314/51574/6041/56829/2332/4904/9667/3190/9646/3312/55677/23367/8087/22894
BP	GO:0006084	acetyl-CoA metabolic process	36	0.526669	1.89731	0.00123605	0.0219555	0.0178323	4282	tags=53%, list=25%, signal=39%	134526/57546/31/5160/1738/1737/2954/2194/38/32/8942/1743/51268/10654/5162/47/5166/10157/54704
MF	GO:0042805	actinin binding	35	-0.486993	-1.83123	0.00124645	0.0220543	0.0179126	2834	tags=60%, list=17%, signal=50%	11155/8572/4790/8842/84665/5914/64236/7225/775/5311/9499/27295/135/9124/9260/29964/1466/79778/1465/5970/1605
BP	GO:0051056	regulation of small GTPase mediated signal transduction	300	-0.261545	-1.40638	0.00124707	0.0220543	0.0179126	2770	tags=26%, list=16%, signal=22%	613/604/3707/1398/5880/22898/84253/8660/27128/8859/55114/57493/1902/408/2885/50650/7042/382/10125/9267/84033/2841/154796/64926/7126/153090/117289/54922/9181/2150/9266/56882/83892/2889/4851/64333/395/10253/9922/10252/64857/10211/64787/57449/26230/25/90167/5516/253980/391/2057/1124/389/9828/23108/10156/392/84249/286530/25959/1399/6014/393/50649/2664/27334/148/9649/7410/50861/9322/89941/5159/57636/4…
BP	GO:0015672	monovalent inorganic cation transport	488	-0.238212	-1.36007	0.00125704	0.0220946	0.0179453	3507	tags=27%, list=21%, signal=22%	7432/5581/6547/150160/5025/340024/347741/9132/8912/6575/6640/6584/144245/84561/27133/84286/486/5999/2702/6555/6550/26504/9992/7533/3747/1349/5348/148811/84329/11331/2316/3748/57657/533/4519/6523/3773/1345/154043/7531/9167/3779/1351/6324/3790/56660/6338/3770/116/27094/3783/51083/3736/57419/6329/26249/10242/88/357/3742/27345/3738/254428/535/6527/154/2256/1327/30820/1347/5311/1346/83795/259232/20001…
BP	GO:0060193	positive regulation of lipase activity	73	-0.39521	-1.74707	0.00126033	0.0220946	0.0179453	3061	tags=32%, list=18%, signal=26%	5031/3702/2769/11331/2260/378/1902/185/6352/4915/5245/2247/395/389/627/4908/1909/148/338328/2099/5159/10316/4909
CC	GO:0005766	primary lysosome	143	0.346399	1.6134	0.00126078	0.0220946	0.0179453	4583	tags=36%, list=27%, signal=26%	8895/387263/10097/5611/10396/7415/175/2665/5005/383/11010/5707/9588/5036/23317/10694/84061/1778/5657/8876/5594/5645/23197/1669/411/54918/1075/9342/2357/387921/8417/671/4353/8804/56729/353189/23593/2512/79980/10970/718/5476/47/2171/10487/10576/203068/5908/5547/2717/55313
CC	GO:0042582	azurophil granule	143	0.346399	1.6134	0.00126078	0.0220946	0.0179453	4583	tags=36%, list=27%, signal=26%	8895/387263/10097/5611/10396/7415/175/2665/5005/383/11010/5707/9588/5036/23317/10694/84061/1778/5657/8876/5594/5645/23197/1669/411/54918/1075/9342/2357/387921/8417/671/4353/8804/56729/353189/23593/2512/79980/10970/718/5476/47/2171/10487/10576/203068/5908/5547/2717/55313
BP	GO:0014706	striated muscle tissue development	345	-0.252954	-1.39168	0.00126411	0.0220946	0.0179453	3411	tags=30%, list=20%, signal=24%	2022/5914/2253/10848/7480/8854/55909/2274/56261/186/9172/80206/2353/5999/2702/5573/26585/5600/6926/7422/7026/1310/407975/6497/4628/8320/25776/467/115701/6943/1634/6909/7134/6901/5997/2260/93649/688/5300/10791/57493/88/7919/79647/7042/4092/51176/196541/2660/58529/4637/4000/652/59269/64091/51676/4089/6285/11149/9242/7139/1959/5350/4618/9456/5457/2247/4851/653/23764/58/6722/10211/4607/2296/54567/113…
BP	GO:0006892	post-Golgi vesicle-mediated transport	98	0.382826	1.68901	0.00126792	0.0220946	0.0179453	3742	tags=40%, list=22%, signal=31%	60412/27252/10564/4644/163882/288/6248/8548/143187/11031/23499/23230/9570/10490/9135/55614/51552/6653/6711/4905/6272/10640/8729/55297/8943/51479/55062/51542/55770/2181/164/55204/4430/9522/6102/2803/10434/54520/23233
BP	GO:0060249	anatomical structure homeostasis	420	0.2715	1.4309	0.00126849	0.0220946	0.0179453	4814	tags=38%, list=28%, signal=28%	5981/7203/7013/22948/3690/3320/5422/5888/26058/10714/2547/2271/2074/25978/580/55869/55277/31/10413/5394/57551/134430/3848/4216/56252/546/2072/142/79738/9156/9937/29123/5558/1268/2185/8195/6950/1258/472/1499/7401/50485/3326/10694/641/285331/317719/7032/55226/5562/54984/6850/760/128338/5073/5588/3908/3988/56890/3364/5028/4751/7189/5030/6672/83700/2237/5594/5781/585/7520/5892/79618/51208/4015/6696/1…
BP	GO:0001912	positive regulation of leukocyte mediated cytotoxicity	47	-0.453636	-1.84613	0.00127854	0.0221742	0.0180099	3575	tags=45%, list=21%, signal=35%	3105/5817/4843/4068/9390/51561/913/911/10125/3916/59067/2150/259197/3592/3134/3133/3106/910/6375/3135/567
BP	GO:0045058	T cell selection	47	-0.452998	-1.84354	0.00127854	0.0221742	0.0180099	2809	tags=38%, list=17%, signal=32%	30009/3707/51561/10538/940/6778/84433/920/3600/1236/6722/915/3569/7535/3662/3714/4063/64919
BP	GO:2000104	negative regulation of DNA-dependent DNA replication	18	0.633867	1.9195	0.00128218	0.0221897	0.0180225	3445	tags=72%, list=20%, signal=58%	7013/4437/11200/84083/8914/50485/641/51053/10533/675/3980/54962/91603
MF	GO:0043138	3'-5' DNA helicase activity	18	0.633118	1.91723	0.00129894	0.0224318	0.0182191	5483	tags=83%, list=32%, signal=56%	93973/10973/641/51659/4175/79913/4171/7486/9401/5965/1660/4174/84296/9400/57697
BP	GO:0034612	response to tumor necrosis factor	280	-0.2692	-1.43226	0.00133002	0.0229195	0.0186152	3097	tags=26%, list=18%, signal=22%	6422/58191/6376/1896/4792/939/6358/10913/55504/2874/6363/3373/6367/10401/8740/8792/5689/55512/10891/7185/943/6517/11093/9971/8744/5691/51330/6348/7133/51763/6352/7132/5719/608/8877/149951/153090/8115/9181/6361/5698/2150/3551/4050/3383/80149/5720/5709/5692/55627/2643/5595/6347/8600/6846/7442/3611/10365/7114/2648/9020/7538/6356/9759/54469/6375/8718/5970/6355/9825/8764/2621/677
BP	GO:0001909	leukocyte mediated cytotoxicity	97	-0.357608	-1.659	0.00135096	0.0232308	0.0188681	2697	tags=29%, list=16%, signal=24%	1398/9390/51561/177/913/11151/2013/911/10125/3916/10383/59067/1776/2150/3383/146850/259197/100507436/3592/3134/3133/5272/3106/910/6375/634/3135/567
MF	GO:0016849	phosphorus-oxygen lyase activity	19	-0.603231	-1.91797	0.0013601	0.0233382	0.0189553	2194	tags=37%, list=13%, signal=32%	115/113/111/112/108/196883/107
BP	GO:0062009	secondary palate development	24	-0.57247	-1.92409	0.0013742	0.0235303	0.0191114	2415	tags=42%, list=14%, signal=36%	7476/7042/51176/4089/7481/8321/2615/3714/6664/1302
CC	GO:0031983	vesicle lumen	312	0.287363	1.47162	0.00138215	0.0235998	0.0191678	4583	tags=34%, list=27%, signal=25%	387263/5473/10097/29789/3479/5611/3320/2547/7415/1794/3837/3146/175/2665/5836/5005/383/10092/5713/1670/5707/9588/23230/5196/10490/3417/25852/5036/1522/3326/10694/2243/5702/5004/1778/10321/51097/3240/5657/51411/1950/1432/4317/80184/139322/3630/5594/1938/5122/5645/23197/7520/1669/374354/6947/3312/411/10533/3827/1075/5345/317/6709/10075/178/387921/197/5627/671/10855/6093/3615/2695/7057/4353/8804/847…
BP	GO:2000146	negative regulation of cell motility	252	-0.278247	-1.47292	0.0013841	0.0235998	0.0191678	3751	tags=33%, list=22%, signal=26%	387/2625/3565/11009/11314/4163/286205/5217/6915/114757/2022/22846/7122/3036/10076/186/4345/26585/6422/6376/23143/7026/10221/100/613/1398/63923/50859/1634/3486/2192/57406/29775/51466/6387/80031/93649/5300/6237/1647/10891/4092/57826/90865/131450/4681/2841/6781/29956/153090/5467/51094/2247/4851/653/94241/1524/6722/5801/54567/1843/6347/9314/7481/4070/5764/3611/9368/393/79812/9104/1602/8646/684/9863/1…
BP	GO:0045580	regulation of T cell differentiation	142	-0.320168	-1.56723	0.00138873	0.0236289	0.0191914	3013	tags=32%, list=18%, signal=26%	2302/4192/939/100/30009/3111/604/3707/639/6363/1960/10385/51561/7001/940/3659/4092/10125/8744/51176/56339/84433/652/9580/3600/1209/7494/80149/914/864/6932/8651/25/9308/146850/3592/3558/2648/84807/3566/101/7535/3662/57178/3135
BP	GO:0051606	detection of stimulus	363	0.277041	1.44324	0.00139933	0.0237592	0.0192972	5649	tags=43%, list=33%, signal=29%	5981/58484/11190/50837/10714/121130/10413/1301/81309/7273/259290/3356/283297/142/4750/23538/442194/81448/56852/138882/259295/84694/8195/6323/1258/8914/343171/2776/127385/390261/611/285331/3673/10692/283159/4836/6295/219869/119764/81696/124538/26538/81285/222662/8392/7932/26338/219958/23173/26539/7314/390038/51514/51761/63895/26189/282763/1040/64965/50838/8590/285659/81328/2978/259296/26529/9293/2…
BP	GO:0043470	regulation of carbohydrate catabolic process	80	0.406277	1.73811	0.00140987	0.023888	0.0194019	3191	tags=31%, list=19%, signal=25%	6521/3479/79023/23511/8021/3356/9631/5208/9611/957/23165/5562/2819/950/8604/4656/55746/3630/2033/57122/5027/6396/10762/7175/4927
MF	GO:0043177	organic acid binding	194	0.312687	1.52287	0.00141649	0.0239499	0.0194521	4344	tags=32%, list=26%, signal=24%	212/3043/3040/3042/221120/51/50939/5095/1629/51067/5836/5468/143686/89790/114132/5091/5033/3049/2729/6507/5351/2853/2170/3482/55239/56922/3161/6472/27180/5352/176/32/7350/23304/5264/2752/286256/51046/945/2805/6262/790/1644/283208/2169/1462/165140/3046/5375/2806/63827/7054/5105/3155/1621/1381/9731/7298/2571/2171/8128/1719/1807
BP	GO:0051784	negative regulation of nuclear division	55	0.44996	1.77357	0.00144372	0.0243593	0.0197847	4505	tags=55%, list=27%, signal=40%	3550/10403/546/991/1063/81620/10744/10201/472/701/1111/891/5347/699/8260/9183/5885/55755/7175/9232/26255/54998/7272/7517/51451/51143/4085/324/56155/84101
BP	GO:0003012	muscle system process	415	-0.240519	-1.34718	0.00144684	0.0243612	0.0197862	3601	tags=29%, list=21%, signal=24%	2258/124093/1145/51738/4625/7138/6547/4621/6915/5025/4622/5142/1241/23336/10398/10848/783/8912/10203/151/23125/6640/4653/1674/6869/186/9172/1160/5999/2702/60675/5606/10580/9992/1025/5348/8082/100/2316/407975/7134/6901/1264/6324/5997/775/8013/93649/3736/6329/5300/818/88/7919/6870/10891/8398/4092/2660/58529/5023/4637/4000/7133/154/7132/4620/8877/4089/6781/3600/7139/3757/7423/3693/9499/2281/5350/734…
BP	GO:0001510	RNA methylation	62	0.440627	1.79031	0.00145134	0.0243861	0.0198064	3080	tags=32%, list=18%, signal=26%	91801/63892/23091/117246/127253/51106/63899/113802/55798/57570/55039/64783/79922/81627/51574/339175/8731/25917/79828/221078
BP	GO:1900746	regulation of vascular endothelial growth factor signaling pathway	18	-0.613073	-1.91543	0.00146084	0.0244949	0.0198948	2609	tags=50%, list=15%, signal=42%	1634/64094/153090/23554/10253/147372/3592/28514/4641
BP	GO:0022618	ribonucleoprotein complex assembly	174	0.327249	1.5702	0.00146544	0.024521	0.019916	5489	tags=47%, list=32%, signal=32%	1975/10946/4686/25929/3320/9733/1968/11051/8661/23064/51386/8667/23020/54960/472/8663/3326/9169/10073/28985/55164/9416/54475/24148/11189/57461/6636/8607/8665/8664/10569/7520/7375/23212/23405/6123/5591/6175/51340/9092/11052/26284/545/84154/23246/8668/10480/22868/8662/1207/8894/8669/6433/1653/6637/27339/8666/10728/54505/1660/3921/64963/6732/8233/10594/11171/6431/79084/8161/8559/6426/55692/79833/550…
BP	GO:0071772	response to BMP	151	-0.313677	-1.55636	0.00148307	0.0246945	0.0200569	4133	tags=38%, list=24%, signal=29%	4853/2626/90/7049/23592/285704/7321/64388/2625/140628/56963/10272/2022/7044/199699/23090/6424/26585/6422/860/6497/57154/8287/3397/7021/147409/55512/7042/4092/51176/1003/4681/652/3280/4089/7471/4851/653/94031/25/5595/168667/2627/269/8321/353500/25928/3611/4488/6662/6664/8646/655/10653/4088/221496/375567
BP	GO:0071773	cellular response to BMP stimulus	151	-0.313677	-1.55636	0.00148307	0.0246945	0.0200569	4133	tags=38%, list=24%, signal=29%	4853/2626/90/7049/23592/285704/7321/64388/2625/140628/56963/10272/2022/7044/199699/23090/6424/26585/6422/860/6497/57154/8287/3397/7021/147409/55512/7042/4092/51176/1003/4681/652/3280/4089/7471/4851/653/94031/25/5595/168667/2627/269/8321/353500/25928/3611/4488/6662/6664/8646/655/10653/4088/221496/375567
BP	GO:0030178	negative regulation of Wnt signaling pathway	201	-0.290954	-1.49484	0.00148497	0.0246945	0.0200569	3099	tags=26%, list=18%, signal=21%	6424/26585/6422/4192/84445/267/25776/63923/115701/85409/55716/7090/5689/1857/55612/5691/5719/388336/153090/5698/25987/54949/2889/4851/27123/51339/5720/5709/122011/4772/5692/7089/85407/145258/64359/7481/27122/6934/8321/25928/9368/7091/9686/3090/857/2487/261734/92162/4038/6662/64321/1855
BP	GO:0072080	nephron tubule development	93	-0.356428	-1.64113	0.00150503	0.0249767	0.0202861	3742	tags=40%, list=22%, signal=31%	2625/5727/6495/793/2253/186/26585/7422/3207/84445/9500/6943/7477/5087/7021/26249/6299/282679/652/3280/5311/4089/3237/4609/7471/2247/4851/130497/7481/3911/4070/28514/3611/3976/100133941/6662/5310
BP	GO:0048247	lymphocyte chemotaxis	55	-0.422459	-1.78861	0.00151064	0.0250185	0.02032	3051	tags=42%, list=18%, signal=34%	58191/6376/6358/6363/6367/3627/8740/80270/6348/6352/5293/6361/9023/6278/1880/6347/6846/6356/101/6375/2833/6355/2621
BP	GO:1905508	protein localization to microtubule organizing center	30	0.541289	1.88252	0.00153897	0.0254356	0.0206588	4865	tags=77%, list=29%, signal=55%	84376/11190/9851/636/137886/121441/6790/26005/6491/585/2804/10540/27185/79648/4926/23386/55968/10615/55125/324/5108/29887/10464
BP	GO:0070199	establishment of protein localization to chromosome	21	0.594988	1.86599	0.00154507	0.0254843	0.0206984	5181	tags=71%, list=31%, signal=50%	7203/7013/22948/6950/472/10694/25836/1736/675/10575/545/10576/55135/908/55011
MF	GO:0016627	oxidoreductase activity, acting on the CH-CH group of donors	55	0.447569	1.76415	0.00155791	0.0256436	0.0208278	3838	tags=40%, list=23%, signal=31%	51/284273/6916/644/55825/33/34/22949/1355/54884/2194/2639/3712/1666/1723/27294/28976/645/1718/1806/51102/1717
BP	GO:0030730	sequestering of triglyceride	16	0.666761	1.96039	0.00156177	0.0256549	0.020837	4975	tags=81%, list=29%, signal=57%	123/114882/5167/5468/4023/114885/51099/10226/346/57104/128486/5465/161247
BP	GO:0003279	cardiac septum development	107	-0.336905	-1.58203	0.00157133	0.0257427	0.0209083	3411	tags=35%, list=20%, signal=28%	2022/5914/2253/9784/199699/2702/6926/407975/4628/639/23129/6909/57493/6299/57167/7042/4092/8828/23462/652/3280/4089/53834/4851/653/3340/7481/2627/9249/8321/6092/4488/3398/6664/655/23493/9794
BP	GO:1902750	negative regulation of cell cycle G2/M phase transition	95	0.371729	1.63537	0.00157558	0.0257427	0.0209083	5009	tags=45%, list=30%, signal=32%	672/51347/63967/57551/5713/57099/5707/472/92421/79184/11073/641/5702/6790/983/54984/1111/5347/3364/990/51514/4998/55031/5885/4683/143471/8883/6500/91603/5700/60561/8454/5708/84936/5884/5717/10197/5683/5706/80279/5682/23198/5693
BP	GO:0050769	positive regulation of neurogenesis	443	-0.238802	-1.34504	0.00157715	0.0257427	0.0209083	3063	tags=24%, list=18%, signal=20%	4760/6376/7422/10494/29904/4192/5604/6770/5063/2316/55906/2624/7225/604/10690/57154/124936/23129/6324/116/5997/4988/2260/23242/6387/4058/347733/54606/81565/1902/81544/146433/1857/5274/1454/10636/170825/51330/6348/23191/23316/7133/4681/8724/652/9037/429/3280/5979/153090/4915/9181/3169/51265/1959/2281/85358/2889/4851/653/84504/1524/9638/6722/60436/26230/23566/51593/627/8835/8321/816/8578/57611/6092…
BP	GO:0072189	ureter development	18	-0.610448	-1.90723	0.00158174	0.0257427	0.0209083	3742	tags=61%, list=22%, signal=48%	2625/6495/8854/84445/652/5979/130497/2018/2294/6662/64321
BP	GO:0090090	negative regulation of canonical Wnt signaling pathway	169	-0.302539	-1.53645	0.00158536	0.0257427	0.0209083	3099	tags=26%, list=18%, signal=21%	6424/26585/6422/4192/84445/267/63923/85409/55716/7090/5689/1857/55612/5691/5719/388336/153090/5698/54949/2889/4851/27123/51339/5720/5709/122011/5692/7089/85407/7481/27122/6934/8321/25928/9368/7091/857/2487/261734/92162/4038/6662/64321/1855
BP	GO:0050900	leukocyte migration	422	-0.247374	-1.38645	0.00158623	0.0257427	0.0209083	3149	tags=26%, list=19%, signal=22%	6385/4345/4099/26585/1234/58191/6376/23143/7422/2302/975/4192/6358/3683/100/30009/90550/613/10690/1398/5880/6363/6367/51561/3627/8740/9672/8792/3269/6387/80270/23759/2920/2207/8793/64005/177/2885/8795/146433/55512/11151/79647/7042/90865/1084/6348/131450/2660/4681/6352/10488/2841/5293/5979/6361/7423/2150/9023/2838/3383/255231/6278/11136/914/653/1236/1524/928/3543/1910/5595/3932/6520/1235/6382/1880…
BP	GO:0009649	entrainment of circadian clock	30	-0.522363	-1.86954	0.00159668	0.0258604	0.0210039	2576	tags=37%, list=15%, signal=31%	8863/1408/83759/8864/23239/1407/9099/5371/3398/8553/54850
BP	GO:0002064	epithelial cell development	207	-0.283903	-1.47229	0.00160378	0.0259235	0.0210551	4307	tags=37%, list=25%, signal=28%	9294/468/59/5420/2683/2931/4853/11078/4868/3175/367/1969/57669/5916/128637/1761/3849/2810/2022/5914/7122/5241/122786/7422/2302/231/2316/80781/639/3202/7477/91181/7476/2260/169044/3397/220074/3913/688/57493/57826/1003/5624/652/7132/579/6781/3169/2150/3551/7494/3383/2889/4851/653/79955/6382/2355/7827/1874/1026/118/28514/171023/10411/161497/9368/8626/6009/91663/4855/6662/2099/9863/10653/64919
MF	GO:0017017	MAP kinase tyrosine/serine/threonine phosphatase activity	13	-0.667668	-1.87901	0.00161033	0.025962	0.0210864	2519	tags=62%, list=15%, signal=52%	1846/1850/1847/1848/11072/1843/1844/150290
BP	GO:0006270	DNA replication initiation	36	0.518704	1.86862	0.00161259	0.025962	0.0210864	4799	tags=61%, list=28%, signal=44%	5422/81620/5558/11073/8318/990/4998/5813/5000/4683/898/4175/4172/4171/29935/5557/23595/4173/4999/55388/4174/56655
BP	GO:0048844	artery morphogenesis	62	-0.407206	-1.7788	0.00163252	0.0262306	0.0213045	3602	tags=44%, list=21%, signal=34%	6495/2022/2253/2702/7422/4192/639/6909/93649/7021/7042/4092/3949/23462/652/3280/5311/4851/6722/2296/2294/54567/7481/1948/57178/5159/23493
BP	GO:0045747	positive regulation of Notch signaling pathway	50	-0.44791	-1.85804	0.00163642	0.0262412	0.0213131	2671	tags=38%, list=16%, signal=32%	1999/51006/4242/7042/170825/22905/429/3280/7471/4851/54567/64127/6092/28514/8626/4855/3714/57178/9794
BP	GO:1901343	negative regulation of vasculature development	116	-0.338792	-1.60623	0.0016747	0.0268018	0.0217684	3867	tags=34%, list=23%, signal=27%	1944/10769/1969/3087/387/51738/6915/22846/7122/3202/1634/3627/29775/9510/10516/64218/1647/7042/22905/652/154796/9146/153090/4851/10253/1524/4772/2296/54567/9314/3592/5764/10365/5371/1285/79812/3135/655/7075/23493
BP	GO:0002283	neutrophil activation involved in immune response	460	0.26273	1.3997	0.00168346	0.026852	0.0218092	4003	tags=29%, list=24%, signal=23%	3043/8895/387263/5473/10788/10097/5611/3320/3071/2547/10396/7415/5337/1794/3837/3146/5317/175/2665/5836/3848/5005/383/10092/9761/5713/1729/11010/1378/11031/5707/9588/3417/25852/5036/23317/1522/3326/338339/51552/10694/5702/5646/84061/5004/51382/1778/7879/10321/6850/3482/3240/5657/8876/8621/51411/4048/1432/4317/80184/158747/27180/84443/23352/5594/1938/5645/1536/23197/7520/1669/11025/6947/3312/6814/…
BP	GO:0045931	positive regulation of mitotic cell cycle	148	0.333865	1.56592	0.00168448	0.026852	0.0218092	3069	tags=28%, list=18%, signal=23%	26057/3479/8678/29766/10403/8697/995/113130/993/81620/5586/137886/11065/25836/6790/983/23236/55920/1950/891/5356/8318/9787/1543/134353/685/3630/5781/990/51514/1978/4193/1814/996/5641/51203/5890/675/5925/55023/7175/199
BP	GO:0006417	regulation of translation	317	0.281533	1.44251	0.0017151	0.0272407	0.022125	3202	tags=27%, list=19%, signal=22%	1975/8672/9728/3658/4686/9475/25929/811/60558/22916/5611/1968/6949/26058/5610/10643/26986/5337/48/64215/56478/4076/63899/10492/9470/51611/29118/25904/8667/79072/4848/2185/5036/113251/83939/23112/55005/400961/8663/3673/55226/2475/23435/55239/4691/9147/6472/23107/29883/23173/9669/65109/56648/246175/9698/79048/10644/5594/65981/149041/8664/1938/5813/2332/285381/1978/4904/23367/8087/120526/149986/5503…
BP	GO:0090257	regulation of muscle system process	215	-0.282919	-1.46929	0.0017174	0.0272407	0.022125	3751	tags=34%, list=22%, signal=27%	387/30845/140628/4608/2258/51738/4625/7138/6547/6915/5025/5142/10398/10203/151/6869/5999/2702/60675/1025/100/2316/407975/7134/1264/5997/775/8013/93649/3736/6329/5300/818/7919/6870/10891/4092/2660/5023/4000/7133/154/7132/8877/4089/6781/7139/2281/5350/7341/487/80149/4851/6722/4607/9722/150/6442/9314/6752/1907/816/857/845/152/29995/148/9759/859/2946/1605/4088/1760
BP	GO:0006409	tRNA export from nucleus	28	0.540241	1.85173	0.00172443	0.0272407	0.022125	4131	tags=50%, list=24%, signal=38%	79023/23511/8021/9631/23165/55746/57122/6396/10762/7175/6741/4927/348995/5903
BP	GO:0071431	tRNA-containing ribonucleoprotein complex export from nucleus	28	0.540241	1.85173	0.00172443	0.0272407	0.022125	4131	tags=50%, list=24%, signal=38%	79023/23511/8021/9631/23165/55746/57122/6396/10762/7175/6741/4927/348995/5903
BP	GO:0016458	gene silencing	183	0.318879	1.54555	0.00172572	0.0272407	0.022125	2949	tags=27%, list=17%, signal=23%	9931/4686/22916/10526/26058/26986/29102/3146/79023/23511/5468/8021/1786/113802/9631/25904/4848/57708/4087/23112/57510/9611/10943/23165/5530/8318/65080/29883/55746/246175/9698/56165/23304/3066/10269/29028/54454/2332/122402/57122/8087/151507/6396/150962/23405/8737/10762/23019/84872/7175
BP	GO:0033673	negative regulation of kinase activity	233	-0.281474	-1.48438	0.00173964	0.0274003	0.0222546	3550	tags=33%, list=21%, signal=26%	7249/142679/2810/6547/10019/4298/26191/25793/5999/5573/6422/54900/9647/7026/9467/10221/2874/3170/7016/1029/1846/8660/5997/93649/1850/1847/57493/84962/1647/10636/85450/6609/5569/2660/51763/652/9479/57521/9021/153090/54922/80725/1848/55450/55861/113791/5525/11072/135/10253/3480/10252/90007/8651/25/1843/1844/5998/1026/9052/150290/3611/1030/857/4616/9104/859/54997/57732/634/655/200734/1855/11142/2895…
BP	GO:1904816	positive regulation of protein localization to chromosome, telomeric region	12	0.671322	1.80707	0.00174261	0.0274003	0.0222546	5560	tags=92%, list=33%, signal=62%	7203/22948/6950/10694/1736/10575/54552/10576/55135/908/26354
CC	GO:0055038	recycling endosome membrane	74	-0.375305	-1.66274	0.00176053	0.0274789	0.0223184	2423	tags=31%, list=14%, signal=27%	30844/6505/4218/382/57826/11021/64284/255231/26056/2890/84440/3134/3133/3106/9727/10938/3135/3107/23163/118813/5879/10397/567
BP	GO:1902017	regulation of cilium assembly	48	0.46264	1.77834	0.00176356	0.0274789	0.0223184	5240	tags=56%, list=31%, signal=39%	10806/23300/6792/79598/3064/8814/116840/55704/585/79734/170690/90410/4134/51256/57489/9738/23224/64422/8100/79874/55835/55329/6101/7419/1785/23329/9001
BP	GO:0090670	RNA localization to Cajal body	19	0.62551	1.923	0.00176856	0.0274789	0.0223184	3146	tags=53%, list=19%, signal=43%	7203/22948/5394/6950/10694/55164/5073/8607/1736/10575
BP	GO:0090671	telomerase RNA localization to Cajal body	19	0.62551	1.923	0.00176856	0.0274789	0.0223184	3146	tags=53%, list=19%, signal=43%	7203/22948/5394/6950/10694/55164/5073/8607/1736/10575
BP	GO:0090672	telomerase RNA localization	19	0.62551	1.923	0.00176856	0.0274789	0.0223184	3146	tags=53%, list=19%, signal=43%	7203/22948/5394/6950/10694/55164/5073/8607/1736/10575
BP	GO:0090685	RNA localization to nucleus	19	0.62551	1.923	0.00176856	0.0274789	0.0223184	3146	tags=53%, list=19%, signal=43%	7203/22948/5394/6950/10694/55164/5073/8607/1736/10575
BP	GO:0002287	alpha-beta T cell activation involved in immune response	61	-0.409432	-1.7798	0.00177481	0.0274789	0.0223184	2809	tags=36%, list=17%, signal=30%	30009/8320/604/6363/51561/10538/64218/4092/6778/51176/602/59067/80149/1880/5971/3558/84807/3569/3566/3662/4063/5734
BP	GO:0002293	alpha-beta T cell differentiation involved in immune response	61	-0.409432	-1.7798	0.00177481	0.0274789	0.0223184	2809	tags=36%, list=17%, signal=30%	30009/8320/604/6363/51561/10538/64218/4092/6778/51176/602/59067/80149/1880/5971/3558/84807/3569/3566/3662/4063/5734
BP	GO:0042093	T-helper cell differentiation	58	-0.413391	-1.77304	0.00178091	0.0274865	0.0223246	2809	tags=36%, list=17%, signal=30%	30009/604/6363/51561/10538/64218/4092/6778/51176/602/59067/80149/1880/5971/3558/84807/3569/3566/3662/4063/5734
BP	GO:1903053	regulation of extracellular matrix organization	35	-0.47809	-1.79775	0.0017821	0.0274865	0.0223246	1889	tags=34%, list=11%, signal=31%	7133/2264/7132/4851/25/2113/23187/3569/165/6662/1605/4088
BP	GO:0045540	regulation of cholesterol biosynthetic process	43	0.480278	1.80963	0.00180367	0.0277135	0.0225089	3943	tags=53%, list=23%, signal=41%	10613/6667/31/3837/6713/51360/23541/5562/2246/79071/2194/3156/6319/32/57678/9619/1581/8720/10654/2222/348/1717/1595
BP	GO:0106118	regulation of sterol biosynthetic process	43	0.480278	1.80963	0.00180367	0.0277135	0.0225089	3943	tags=53%, list=23%, signal=41%	10613/6667/31/3837/6713/51360/23541/5562/2246/79071/2194/3156/6319/32/57678/9619/1581/8720/10654/2222/348/1717/1595
MF	GO:0140142	nucleocytoplasmic carrier activity	28	0.537544	1.84249	0.00185581	0.0284102	0.0230748	1427	tags=36%, list=8%, signal=33%	3839/3842/3837/3843/56478/8021/57510/10073/51194/23039
MF	GO:0051539	4 iron, 4 sulfur cluster binding	39	0.494975	1.80993	0.00185605	0.0284102	0.0230748	1339	tags=26%, list=8%, signal=24%	54901/3658/5422/4719/48/11019/55140/83990/5558/2110
BP	GO:0032740	positive regulation of interleukin-17 production	18	-0.603868	-1.88667	0.00186383	0.0284639	0.0231184	2500	tags=50%, list=15%, signal=43%	51561/4615/8877/59067/3600/64127/3558/3569/4063
BP	GO:0072001	renal system development	284	-0.261445	-1.39328	0.00186756	0.0284639	0.0231184	3785	tags=38%, list=22%, signal=30%	51107/3570/7474/4811/1512/255743/11020/7484/5154/947/3037/7020/79902/51804/59/5420/1592/8842/4853/26108/4868/7380/4358/51668/4824/2625/5727/6495/157506/793/10272/5914/2253/8854/80144/186/6385/26585/6422/7422/2302/3207/231/84445/9500/6943/1634/7477/7466/9510/90780/2260/5087/93649/3913/7021/26249/6299/7042/4092/282679/51301/185/652/3280/5311/4089/5979/3237/4609/7471/2247/4851/130497/10252/2018/2296…
CC	GO:0044815	DNA packaging complex	23	0.586094	1.89711	0.00187013	0.0284639	0.0231184	2649	tags=52%, list=16%, signal=44%	9918/64151/5619/257218/23397/23522/7994/10051/84656/54737/5620/10592
MF	GO:0001216	DNA-binding transcription activator activity	490	-0.23056	-1.3169	0.00188488	0.0286346	0.0232571	3063	tags=24%, list=18%, signal=20%	4760/860/2302/5452/8463/3214/2005/22877/3725/6297/10620/10002/51621/2624/3201/467/3202/1999/80709/1960/6943/2637/4213/57593/343472/339488/10538/4899/81566/5087/8013/93649/7021/688/3659/23598/4801/7547/9355/54937/1961/4092/7022/283078/6689/6778/9971/51176/7071/5089/56917/1052/10488/1316/1747/3727/134187/4089/5459/1388/3169/4609/1959/4618/5457/4851/84839/23764/2313/25988/4772/6722/2000/10655/1051/2…
BP	GO:0070200	establishment of protein localization to telomere	17	0.63815	1.90217	0.00189036	0.0286639	0.0232809	3298	tags=59%, list=20%, signal=47%	7203/7013/22948/6950/472/10694/1736/675/10575/545
MF	GO:0016779	nucleotidyltransferase activity	104	0.365694	1.62839	0.0018995	0.0287486	0.0233497	2670	tags=27%, list=16%, signal=23%	10243/54974/55703/7013/5422/10714/11128/9412/25885/10623/5558/56903/51095/55907/353497/5130/10622/5429/64895/10721/84172/51455/27297/1040/11153/1736/54108/64802
MF	GO:0051020	GTPase binding	493	0.257197	1.37584	0.00191024	0.028857	0.0234377	3018	tags=26%, list=18%, signal=22%	6453/23085/54885/10788/26130/6792/9475/5062/1104/121512/60412/80243/3320/10526/10564/4644/8678/23077/3071/9771/128239/23179/55607/50618/3842/1794/221472/3837/3843/2059/23527/2665/636/93627/96459/54848/4688/55255/80005/9779/1729/8891/9844/23362/5586/22841/26999/9578/7204/120892/4952/23032/10527/25782/11214/55614/55704/57510/6653/58528/51194/10059/6711/332/51735/23039/10325/55667/55920/1730/51555/2…
BP	GO:0006364	rRNA processing	201	0.309869	1.51239	0.00192241	0.0289868	0.0235431	3601	tags=28%, list=21%, signal=23%	27340/84294/11056/117246/55623/11103/51106/51010/55035/5394/51575/134430/28987/63899/55781/4931/5393/22984/81887/10360/23016/10200/5036/57109/9790/10813/8886/131870/55127/55226/55164/79922/23160/6041/10885/8850/54913/23212/1662/51729/22894/285855/55759/1736/84128/10969/5591/9092/8780/6839/10199/84154/23246/57647/55720/55636/26156
BP	GO:0022616	DNA strand elongation	24	0.576502	1.88219	0.0019441	0.0292593	0.0237644	3809	tags=50%, list=23%, signal=39%	64710/5422/10714/64785/51659/10111/4683/4172/3980/4173/5984/5425
BP	GO:0051090	regulation of DNA-binding transcription factor activity	406	-0.246664	-1.37574	0.00196458	0.0295126	0.0239701	3278	tags=26%, list=19%, signal=21%	7480/7311/6911/2353/4345/55223/1440/6424/26585/5600/4760/6376/7422/2302/1896/4792/10221/219790/3725/3656/11331/2316/8320/9208/23082/3170/1029/7466/7001/8792/93649/3397/8896/4615/177/408/4794/10891/7185/1191/4092/7334/9971/148022/51270/84433/55859/3280/5311/8877/149951/59307/153090/9181/3169/170622/3551/58487/3383/7341/5457/7471/25865/80149/27148/84166/1524/5740/6722/10211/5595/57506/9314/815/8600…
BP	GO:0097711	ciliary basal body-plasma membrane docking	91	0.38494	1.6751	0.00198087	0.029702	0.024124	4848	tags=52%, list=29%, signal=37%	10806/9793/11190/3320/79598/93323/4957/84131/121441/1781/132320/22995/26005/983/1778/80321/9702/84902/5347/80184/79959/4751/23332/7840/55755/22981/23322/54806/57545/10540/22919/9738/5577/8636/80254/146057/7283/5116/55125/55835/8766/11064/203068/5108/79441/1639/54801
BP	GO:0010459	negative regulation of heart rate	10	-0.715197	-1.87592	0.00203664	0.0304817	0.0247573	1410	tags=70%, list=8%, signal=64%	186/2281/5350/6863/8620/7442/148
BP	GO:0072074	kidney mesenchyme development	18	-0.601079	-1.87795	0.00204517	0.0305528	0.024815	2628	tags=56%, list=16%, signal=47%	51804/6495/6943/652/5311/4089/4609/130497/5159/655
BP	GO:0071481	cellular response to X-ray	12	0.666064	1.79291	0.00205316	0.0306156	0.024866	2211	tags=50%, list=13%, signal=43%	64710/2547/472/25836/7158/7520
BP	GO:0071887	leukocyte apoptotic process	105	-0.337431	-1.5747	0.00207058	0.0308185	0.0250308	3075	tags=33%, list=18%, signal=27%	1234/939/26155/100/407975/640/604/3707/6363/1942/1029/5133/55716/8660/29124/6387/8013/2207/6352/652/5293/1236/9093/3661/64127/558/842/1399/3558/84807/3569/3665/101/2621/84941
BP	GO:0006739	NADP metabolic process	30	0.531326	1.84787	0.00210071	0.0312094	0.0253483	4755	tags=57%, list=28%, signal=41%	6120/23530/5226/7086/2330/3417/4199/83594/2539/6888/9540/4200/25961/2326/55276/22934/8514
BP	GO:0035023	regulation of Rho protein signal transduction	78	-0.383586	-1.73099	0.00210975	0.031258	0.0253878	2208	tags=29%, list=13%, signal=26%	57493/1902/408/50650/2841/7126/54922/9181/2150/56882/83892/10211/64787/25/253980/286530/25959/6014/27334/148/5159/4650/5879
BP	GO:0072665	protein localization to vacuole	64	0.408369	1.67944	0.00211171	0.031258	0.0253878	4234	tags=48%, list=25%, signal=36%	9475/30849/143187/8546/23230/9570/10490/6653/7879/6272/55187/51028/27072/950/10369/59283/8943/9648/11267/3312/51100/137492/8031/57142/155382/22879/4926/9765/59284/2633/27091
MF	GO:0043021	ribonucleoprotein complex binding	120	0.348555	1.58396	0.00212158	0.0313467	0.0254598	4701	tags=42%, list=28%, signal=31%	1975/23468/9728/29789/9793/25929/60558/29927/4931/6731/83939/8663/57510/2475/9147/24148/6729/23107/56648/79048/8260/1938/6041/2332/4193/23367/55759/55037/11052/92399/4528/26284/23246/84295/3309/79612/127933/83737/56919/10196/1965/219402/54505/1660/3954/80155/3921/2146/64135/6185/1460
BP	GO:0008380	RNA splicing	412	0.268079	1.40675	0.00216383	0.0318992	0.0259085	5514	tags=41%, list=33%, signal=28%	55339/8458/56259/988/285672/10946/9904/51319/4686/25929/1477/22916/23091/9733/11051/3550/6830/9716/26986/9343/23064/55599/153527/154007/10285/151987/5978/9360/10492/9128/8148/58517/22985/55660/51503/1478/9588/23020/220988/54960/51692/2962/9169/55131/23450/55094/10283/10073/23435/8621/4691/64783/9416/55269/5356/24148/55234/1996/1479/11189/57461/6636/65109/81608/51362/4154/51574/10569/2332/7375/551…
MF	GO:0000049	tRNA binding	49	0.463712	1.78666	0.00216687	0.0318992	0.0259085	3080	tags=35%, list=18%, signal=28%	54974/91801/1968/51067/55140/63899/83939/57510/51095/55226/55157/9147/81627/23107/55699/6741/221078
BP	GO:0002294	CD4-positive, alpha-beta T cell differentiation involved in immune response	60	-0.401957	-1.734	0.00219989	0.0323263	0.0262555	2809	tags=35%, list=17%, signal=29%	30009/604/6363/51561/10538/64218/4092/6778/51176/602/59067/80149/1880/5971/3558/84807/3569/3566/3662/4063/5734
BP	GO:0051973	positive regulation of telomerase activity	36	0.511324	1.84203	0.00222107	0.0325784	0.0264602	4345	tags=61%, list=26%, signal=45%	3320/25849/79977/4216/4931/6950/1499/3326/5073/5588/4751/5594/7520/79618/1736/10575/11284/3184/3181/5609/10576/10728
BP	GO:0006353	DNA-templated transcription, termination	67	0.406705	1.69027	0.00223306	0.0326949	0.0265548	3510	tags=39%, list=21%, signal=31%	55339/8458/4686/1477/22916/11051/23064/25885/2967/1478/51692/25888/1479/84172/134353/6636/81608/10269/2965/7270/1022/53981/57466/9015/4331/9014
BP	GO:0061138	morphogenesis of a branching epithelium	180	-0.300104	-1.52253	0.00224021	0.0327071	0.0265647	3787	tags=37%, list=22%, signal=29%	1969/4824/5727/6495/157506/9620/80004/2022/2253/5241/7052/186/26585/6422/6926/7422/4192/3207/11331/780/9500/3202/6943/23129/2637/2260/5087/2885/6299/51176/133/652/5311/4089/9021/54922/3237/3169/4609/7471/2247/4851/10253/10252/6722/2294/25/54567/3911/4070/5361/3611/4488/5371/8626/1909/6356/859/91355/4855/6662/2099/655/10653/5310/1605
CC	GO:0005876	spindle microtubule	55	0.438991	1.73034	0.00224595	0.0327071	0.0265647	3870	tags=47%, list=23%, signal=37%	143/221150/3796/331/9055/6790/983/3832/332/5347/1062/23332/84722/9183/23122/24137/996/79884/51203/146909/801/22919/1213/4926/7283/11127
BP	GO:0010959	regulation of metal ion transport	357	-0.248347	-1.37191	0.00224603	0.0327071	0.0265647	3776	tags=28%, list=22%, signal=22%	151651/8787/387/30845/623/2258/128414/7432/5581/5025/5142/783/6640/144245/486/5999/5031/6376/9992/7533/3747/5348/2316/7225/154043/7531/3779/7779/6324/7466/3627/116/775/6387/51083/6236/3736/115352/818/88/799/11151/8398/196541/6348/5023/51763/154/6352/2256/920/30820/5311/5664/6781/3757/2281/5350/3383/7341/487/9456/130497/135/1804/53826/9722/930/25/23566/150/6347/2040/2771/30818/815/782/2259/816/270…
BP	GO:0022612	gland morphogenesis	121	-0.333535	-1.59334	0.00225504	0.0327791	0.0266232	3876	tags=40%, list=23%, signal=31%	367/1969/4824/5916/5727/80004/2253/5241/7052/6422/6926/4192/1896/3400/10913/11331/780/1999/1396/23129/6909/2260/7042/6778/652/823/3169/7494/4851/1051/3911/5764/5361/25928/9368/4488/5371/8626/857/3569/6356/859/91355/634/6662/2099/655/1605
CC	GO:0000974	Prp19 complex	13	0.670853	1.85124	0.00227764	0.0329826	0.0267885	2933	tags=46%, list=17%, signal=38%	56259/988/5356/57461/3312/51340
BP	GO:1904814	regulation of protein localization to chromosome, telomeric region	13	0.671365	1.85265	0.00227764	0.0329826	0.0267885	5560	tags=92%, list=33%, signal=62%	7203/7013/22948/6950/10694/1736/10575/54552/10576/55135/908/26354
BP	GO:0048871	multicellular organismal homeostasis	491	-0.232927	-1.33069	0.00228444	0.0329826	0.0267885	2544	tags=21%, list=15%, signal=18%	1200/7466/57406/6338/116/4237/8792/6505/8013/3397/7021/340146/7090/115/26580/213/10891/11151/2323/6778/4054/5284/1003/5564/10400/113/6010/51763/154/37/10912/3600/9079/51320/272/4117/6337/51094/9456/8864/4851/6340/9673/9842/3480/340719/6722/1051/1910/2296/216/111/84251/537/112/4585/8600/64127/1907/118/11272/353500/8841/28514/7442/525/128866/8626/857/54360/7275/58494/6009/90952/3569/23135/2628/2617…
BP	GO:0090068	positive regulation of cell cycle process	267	0.29024	1.45978	0.00228536	0.0329826	0.0267885	4439	tags=35%, list=26%, signal=26%	5469/9475/26057/29127/3479/8678/672/29766/11113/252983/11200/10403/546/8697/995/113130/993/81620/5586/137886/25904/144455/11065/4848/472/9928/25836/6790/131870/983/1778/9493/23236/55920/1950/891/5356/256006/8318/9787/1543/134353/29883/4656/685/246175/3630/2237/990/2765/51514/26189/7564/50838/2033/5885/4193/1814/79848/996/51203/5890/79733/5925/55023/23019/7175/199/51379/5956/1894/2191/4926/1663/51…
BP	GO:0010721	negative regulation of cell development	304	-0.25369	-1.36685	0.002292	0.0330196	0.0268185	3167	tags=26%, list=19%, signal=22%	54437/5999/4099/5047/6376/7422/7533/23500/3400/3956/6497/29116/7225/58190/63923/6405/64843/1942/10683/2192/116/5997/7476/5087/80031/64218/3397/1902/27124/9355/4152/382/3949/23462/9037/429/3280/4089/29956/5780/9181/7274/51265/4851/84504/1910/10509/112/627/23108/7869/4070/28514/5764/7442/55079/22882/54910/10507/1630/2672/6014/393/3398/3569/2664/2487/81618/6356/859/81559/4038/1948/3199/5376/6662/666…
BP	GO:0061756	leukocyte adhesion to vascular endothelial cell	42	-0.437044	-1.71868	0.00231396	0.0332765	0.0270272	1406	tags=31%, list=8%, signal=28%	4192/10690/6387/3383/1524/3695/9314/50512/2113/58494/3569/64083/5970
BP	GO:0031124	mRNA 3'-end processing	92	0.36973	1.61544	0.00232613	0.0333922	0.0271212	3090	tags=33%, list=18%, signal=27%	55339/4686/1477/22916/11051/26986/580/10768/1478/56903/51692/123169/56254/25888/64895/891/1479/134353/65109/81608/23248/51362/10569/55110/9646/10250/9785/53981/55197/11052
BP	GO:0044764	multi-organism cellular process	15	-0.636024	-1.88168	0.0023485	0.0336535	0.0273334	1826	tags=47%, list=11%, signal=42%	1234/920/219931/5478/857/858/2621
BP	GO:0038066	p38MAPK cascade	42	-0.434664	-1.70932	0.00235641	0.0337071	0.027377	3288	tags=38%, list=19%, signal=31%	26191/5606/7422/9261/177/1647/10912/8877/153090/80149/23239/1843/7538/4616/859/677
BP	GO:0007264	small GTPase mediated signal transduction	474	-0.235358	-1.33237	0.0023674	0.0338045	0.0274561	2776	tags=24%, list=16%, signal=21%	10044/613/604/3707/1398/5880/22898/84253/1029/27314/8660/27128/6236/8859/55114/10188/57493/1902/6237/27040/408/2885/50650/7042/382/57826/10125/23191/9367/9267/185/84033/2841/11021/154796/64926/7126/55845/153090/1072/117289/54922/9181/10435/2150/9266/10633/56882/83892/2247/2889/4851/64333/395/10253/9922/10252/64857/10211/64787/57449/26230/25/90167/9093/54453/5516/57572/253980/150/391/2057/1124/389…
BP	GO:0034502	protein localization to chromosome	69	0.404694	1.69396	0.00238806	0.0340316	0.0276405	3298	tags=42%, list=20%, signal=34%	7203/7013/22948/3550/55869/51535/10403/546/113130/81620/6950/472/10694/25836/29072/983/54984/55920/5347/7520/9183/5885/1736/84515/675/5925/10575/91782/545
BP	GO:0048146	positive regulation of fibroblast proliferation	48	-0.434213	-1.77945	0.00239173	0.0340316	0.0276405	1698	tags=29%, list=10%, signal=26%	8877/4609/7471/2355/4724/1026/5371/80169/3596/358/57178/2099/5159/2621
MF	GO:0048020	CCR chemokine receptor binding	35	-0.4693	-1.7647	0.00242239	0.0344073	0.0279456	3406	tags=40%, list=20%, signal=32%	6360/6376/6358/6363/1672/6367/6348/6352/6361/6347/6846/6356/6375/6355
BP	GO:0050691	regulation of defense response to virus by host	35	-0.468043	-1.75997	0.00246379	0.034934	0.0283734	4261	tags=43%, list=25%, signal=32%	10758/79594/3565/79844/26191/4321/4277/51561/10084/3600/80149/200316/57506/29800/60489
BP	GO:0035710	CD4-positive, alpha-beta T cell activation	91	-0.361897	-1.67117	0.00249815	0.0353591	0.0287187	2979	tags=40%, list=18%, signal=33%	3458/1604/51043/6097/2625/3565/5914/861/975/30009/604/6363/51561/10538/64218/177/4092/6778/51176/602/59067/80149/864/8651/9308/1880/5971/3592/3558/84807/3569/3566/6375/3662/4063/5734
CC	GO:0005881	cytoplasmic microtubule	63	0.416913	1.70399	0.00250842	0.0354423	0.0287863	4968	tags=44%, list=29%, signal=31%	79827/10564/221035/636/26586/11004/55638/93663/1778/80346/58477/23332/23122/51308/4281/79884/23322/146909/22919/4926/51512/7283/23291/324/6344/81930/54828/284451
BP	GO:0009135	purine nucleoside diphosphate metabolic process	123	0.344692	1.57631	0.00252599	0.0355663	0.028887	3218	tags=30%, list=19%, signal=25%	6521/3479/4354/79023/204/23511/8021/3356/283209/9631/260425/1740/5208/9611/131870/957/23165/5562/2819/4656/55746/3630/2023/2033/57122/3099/5313/5027/6396/53343/10762/669/7175/8573/9414/4927/79873
BP	GO:0009179	purine ribonucleoside diphosphate metabolic process	123	0.344692	1.57631	0.00252599	0.0355663	0.028887	3218	tags=30%, list=19%, signal=25%	6521/3479/4354/79023/204/23511/8021/3356/283209/9631/260425/1740/5208/9611/131870/957/23165/5562/2819/4656/55746/3630/2023/2033/57122/3099/5313/5027/6396/53343/10762/669/7175/8573/9414/4927/79873
BP	GO:0042692	muscle cell differentiation	329	-0.255558	-1.39234	0.00253327	0.0355688	0.028889	3505	tags=29%, list=21%, signal=23%	7138/4621/2022/5914/93166/8912/7480/55909/2274/8536/186/80206/5999/5573/26585/5600/6926/7422/975/1025/6497/4628/25776/93145/115701/6300/6909/3627/5997/8740/93649/688/5300/88/7919/2323/30816/58529/4000/23462/133/84033/652/64091/3280/4089/79652/11149/10266/7139/7494/92304/4618/9456/7471/4851/58/4772/6722/10211/928/1910/2294/25/10290/6382/5725/90342/627/2627/28514/54910/858/58494/2648/3398/845/1466/…
MF	GO:0046975	histone methyltransferase activity (H3-K36 specific)	10	0.730346	1.84967	0.00253497	0.0355688	0.028889	1341	tags=50%, list=8%, signal=46%	64324/6419/55209/55870/29072
BP	GO:0034340	response to type I interferon	89	-0.356881	-1.6363	0.00254242	0.0356116	0.0289237	3259	tags=33%, list=19%, signal=26%	149095/4938/3455/4321/7297/4599/4615/3659/2537/56339/4600/11140/84166/57506/3661/3394/10410/3134/3133/10581/3429/3106/3665/3662/3135/684/3107/8519/10379
BP	GO:0006949	syncytium formation	52	-0.414295	-1.72968	0.002606	0.0364389	0.0295957	3681	tags=42%, list=22%, signal=33%	3565/51177/8912/8536/22904/9644/975/3627/8740/2323/30816/92304/4618/7471/10211/928/90342/10411/58494/3566/859/10938
BP	GO:0032495	response to muramyl dipeptide	18	-0.591831	-1.84906	0.00261213	0.0364616	0.0296141	3288	tags=50%, list=19%, signal=40%	26191/64170/4792/9181/4851/64127/5970/22861/10392
BP	GO:0006405	RNA export from nucleus	127	0.341393	1.56601	0.00261774	0.0364769	0.0296266	3670	tags=35%, list=22%, signal=28%	55339/4686/22916/55153/6830/79023/23511/8021/3267/55781/29118/9631/51692/9887/57510/29072/23165/51808/55746/65109/81608/51362/10569/55110/57122/55677/23212/10250/6396/23049/84946/9785/3178/10762/53981/7175/6741/11052/4927/285877/7248/23381/8563/64062/57187
BP	GO:0043583	ear development	208	-0.281506	-1.45639	0.00265078	0.0368736	0.0299488	4194	tags=34%, list=25%, signal=26%	8557/1906/1750/11078/10083/1856/55584/4916/4358/6657/2625/114902/131149/6495/157506/793/9620/6939/2253/9132/51168/6385/4760/780/2624/613/26018/2637/9261/2260/8013/57053/220074/6299/357/7042/80736/652/1052/579/2706/3280/5459/1889/8820/55283/7471/4851/130497/653/10253/5595/79955/145258/3777/168667/627/28514/525/161497/9368/54360/2487/8549/3199/26020/3714/6662/5159/23493/1855
BP	GO:0003205	cardiac chamber development	165	-0.294708	-1.48706	0.00267163	0.0370998	0.0301325	3515	tags=33%, list=21%, signal=26%	4625/157378/2022/5914/2253/10848/9784/6911/2274/199699/2702/6926/407975/4628/639/23129/6909/7134/9510/93649/57493/6299/57167/7042/4092/8828/23462/652/3280/4089/7139/5457/53834/4851/653/6722/4607/2296/2294/54567/3340/7481/2627/9249/8321/6092/4488/3398/1363/859/6664/655/23493/9794
BP	GO:0198738	cell-cell signaling by wnt	480	-0.232035	-1.31934	0.00269029	0.0371217	0.0301503	3817	tags=29%, list=23%, signal=23%	63977/5715/51444/6657/3087/166336/387/2625/59349/5916/1455/4163/4343/7249/30851/9620/4929/861/337867/7480/7311/10076/4653/25805/595/6424/26585/6422/25806/5563/23500/4192/1896/6497/84445/267/25776/57154/63923/115701/130574/85409/2262/7477/2870/2300/55716/79413/7476/4988/90780/7041/2869/5300/57658/7090/5689/55182/6299/7320/1857/1454/55612/5691/51176/51421/57664/8724/5719/1951/9037/5311/388336/79971…
BP	GO:0016054	organic acid catabolic process	263	0.287395	1.44517	0.00269136	0.0371217	0.0301503	3801	tags=30%, list=22%, signal=23%	83752/501/91452/51/3030/5095/10455/1629/5226/9942/383/586/23464/80896/4329/3081/3295/55825/39/1268/33/1738/160428/34/10999/84706/191/2954/2110/8647/2475/642/56922/3161/38/2184/2639/6472/3712/55862/2744/32/8564/1666/26275/5264/2752/8942/1743/55347/5106/89874/875/2805/64087/51268/1491/113675/11001/51449/3991/1376/26061/5446/6822/7915/3032/166785/10840/10449/2806/5973/2109/8659/5105/51102/3155/6652
BP	GO:0046395	carboxylic acid catabolic process	263	0.287395	1.44517	0.00269136	0.0371217	0.0301503	3801	tags=30%, list=22%, signal=23%	83752/501/91452/51/3030/5095/10455/1629/5226/9942/383/586/23464/80896/4329/3081/3295/55825/39/1268/33/1738/160428/34/10999/84706/191/2954/2110/8647/2475/642/56922/3161/38/2184/2639/6472/3712/55862/2744/32/8564/1666/26275/5264/2752/8942/1743/55347/5106/89874/875/2805/64087/51268/1491/113675/11001/51449/3991/1376/26061/5446/6822/7915/3032/166785/10840/10449/2806/5973/2109/8659/5105/51102/3155/6652
BP	GO:0050671	positive regulation of lymphocyte proliferation	132	-0.315368	-1.52045	0.00269353	0.0371217	0.0301503	2979	tags=29%, list=18%, signal=24%	975/100/604/6363/51561/8660/115352/3109/940/177/3115/11151/2323/8744/160365/148022/6352/84433/920/3280/64926/59067/3600/6863/923/9093/1880/1026/3592/3133/3558/3113/63925/3569/6375/7535/100133941/3596
BP	GO:0010569	regulation of double-strand break repair via homologous recombination	37	0.486764	1.76753	0.00269617	0.0371217	0.0301503	2339	tags=35%, list=14%, signal=30%	10097/5888/2074/142/151987/8914/29072/1111/7158/10721/55137/7454/158880
BP	GO:0016553	base conversion or substitution editing	21	-0.560099	-1.83254	0.00271446	0.03731	0.0303032	2087	tags=38%, list=12%, signal=33%	105/56339/10930/200316/27350/60489/164668/104
BP	GO:0030324	lung development	170	-0.28942	-1.46803	0.00272156	0.0373441	0.0303309	3586	tags=35%, list=21%, signal=28%	157506/10272/9620/80004/6493/2253/5241/8854/7422/2302/5604/10630/100/407975/123872/3202/6943/7477/83716/2260/93649/3397/57493/7547/55512/4054/652/429/3280/3169/2247/4851/10253/10252/1544/6722/83931/2294/5595/64759/147372/7481/1907/3911/8817/2627/171023/5764/10365/3976/9496/3596/6662/6664/5159/2034/5310/6720/1605
BP	GO:0051962	positive regulation of nervous system development	500	-0.233793	-1.33281	0.0027346	0.0374594	0.0304245	3063	tags=24%, list=18%, signal=20%	4760/6376/7422/10494/29904/4192/5604/6770/5063/2316/55906/2624/22865/7225/604/7162/10690/57154/124936/23129/6324/116/5997/7476/4988/2260/79953/23242/6387/64218/4058/347733/9746/54606/84631/8530/81565/1902/81544/146433/1857/5274/1454/10636/170825/51330/6348/23191/23316/7133/4681/8724/652/9037/429/3280/6285/5979/153090/4915/9181/3169/51265/1959/2281/85358/2889/4851/653/84504/1524/9638/6722/60436/26…
BP	GO:0010827	regulation of glucose transmembrane transport	68	0.410612	1.71451	0.00274076	0.0374802	0.0304415	3097	tags=32%, list=18%, signal=27%	114882/3479/5167/252983/6248/8218/6506/26060/673/1432/23433/57761/4205/3630/5781/6041/5579/6814/3099/79602/2695/26291
CC	GO:0030658	transport vesicle membrane	194	-0.282368	-1.44794	0.00275372	0.0375938	0.0305338	2557	tags=24%, list=15%, signal=21%	9144/7466/5865/598/3115/6721/762/7039/3916/3127/11021/594855/3118/6856/1211/26056/116841/22987/6843/3122/2890/8224/127262/90019/525/54910/9632/3134/83988/3133/3113/112476/3106/1363/9919/8906/6571/6536/25956/634/3135/200734/3107/84937/6720/5799/567
BP	GO:0007200	phospholipase C-activating G protein-coupled receptor signaling pathway	97	-0.344248	-1.59702	0.00276168	0.037639	0.0305704	3507	tags=35%, list=21%, signal=28%	7432/1241/4883/7052/6869/10161/5031/2769/2850/4988/3269/1902/88/185/4829/2841/2150/9456/1524/1910/23566/150/887/286530/9368/27334/148/55107/1812/1901/2099/80045/10316/9630
BP	GO:0043551	regulation of phosphatidylinositol 3-kinase activity	53	-0.412561	-1.73071	0.00277234	0.0377204	0.0306365	1626	tags=28%, list=10%, signal=26%	9021/153090/2247/113791/1236/29062/8651/930/146850/9314/64127/8835/887/7410/5159
BP	GO:0032944	regulation of mononuclear cell proliferation	211	-0.279479	-1.44793	0.00277699	0.0377204	0.0306365	3149	tags=27%, list=19%, signal=22%	6385/5573/2302/975/100/640/604/5880/6363/10385/7356/51561/8660/51083/115352/3109/940/3659/177/3115/339390/11151/2323/8744/160365/148022/7133/6352/84433/920/652/3280/9479/64926/59067/3600/6863/1051/923/9093/1880/1026/3592/3133/3558/3113/63925/3569/2615/6375/7535/100133941/3596/6664/3135/8764/933
BP	GO:0051236	establishment of RNA localization	181	0.312545	1.51041	0.00278974	0.0378272	0.0307233	4131	tags=37%, list=24%, signal=28%	55339/4686/9793/7013/22916/55153/10643/6830/79023/23511/8021/3267/55781/29118/9631/51692/472/9887/57510/10073/29072/23165/51808/55746/65109/56648/81608/10644/51362/10569/25909/5813/2332/55110/4904/57122/55677/23212/10250/23299/6396/1070/57097/23049/84946/9785/3178/10762/53981/7175/6741/11052/4927/285877/7248/545/23381/8563/64062/57187/10128/6421/64901/9961/348995/3181/5903
BP	GO:0050670	regulation of lymphocyte proliferation	209	-0.282218	-1.46364	0.00279422	0.0378272	0.0307233	3149	tags=27%, list=19%, signal=22%	6385/5573/2302/975/100/640/604/5880/6363/10385/7356/51561/8660/51083/115352/3109/940/3659/177/3115/339390/11151/2323/8744/160365/148022/7133/6352/84433/920/652/3280/9479/64926/59067/3600/6863/1051/923/9093/1880/1026/3592/3133/3558/3113/63925/3569/2615/6375/7535/100133941/3596/6664/3135/8764/933
MF	GO:0051082	unfolded protein binding	105	0.355829	1.58754	0.0028131	0.0380125	0.0308738	3798	tags=32%, list=22%, signal=25%	51327/56886/3327/6767/7203/811/22948/3320/64374/80273/871/8195/6950/6447/3326/10694/125972/55164/3329/55027/7184/10036/3312/325/5201/55757/10845/10575/342538/3309/6102/23386/10471/6782
BP	GO:0090287	regulation of cellular response to growth factor stimulus	258	-0.264557	-1.40168	0.00281731	0.0380125	0.0308738	3197	tags=27%, list=19%, signal=22%	25805/186/199699/23090/6424/26585/6422/860/56937/23625/10273/407975/6497/57154/1634/163126/2260/93649/7041/7021/5300/116844/4092/55612/1003/23191/64094/22905/4681/652/114990/3280/4089/79652/9146/153090/23554/7471/25865/2247/4851/10253/10252/94031/8425/25/147372/168667/8817/27122/3592/8321/28514/25928/3611/4641/4488/1030/857/858/4908/79812/859/6664/8646/200734/7424/4088/221496/375567
BP	GO:0042744	hydrogen peroxide catabolic process	28	0.521116	1.78618	0.00284118	0.0382706	0.0310835	3596	tags=50%, list=21%, signal=39%	3043/3040/3042/23530/6622/9588/3049/3240/4353/2876/3046/847/7837/4025
BP	GO:1902275	regulation of chromatin organization	171	0.317088	1.51603	0.0028628	0.0384566	0.0312345	3046	tags=27%, list=18%, signal=23%	9320/9733/672/22880/5927/55729/6830/64324/55209/6622/51535/546/1786/29117/817/120892/57708/472/1499/25836/195814/56254/4288/1111/891/6418/83852/8318/84656/3720/11011/54737/10269/29028/54454/23168/2332/55100/9646/55677/4300/9869/9874/22976/22823/7175/11091
MF	GO:0016628	oxidoreductase activity, acting on the CH-CH group of donors, NAD or NADP as acceptor	25	0.554364	1.83378	0.0028645	0.0384566	0.0312345	3838	tags=52%, list=23%, signal=40%	284273/6916/644/55825/22949/2194/1666/27294/645/1718/1806/51102/1717
BP	GO:0006090	pyruvate metabolic process	138	0.334156	1.54903	0.00287454	0.0385275	0.0312921	2949	tags=27%, list=17%, signal=22%	6521/3479/57546/79023/23511/8021/3356/283209/9631/5091/5160/1738/5208/9611/1737/2954/957/23165/5562/7416/2819/4199/4656/55746/3630/2023/3945/2033/5106/57122/3099/5313/5027/6396/10762/669/7175
MF	GO:0008536	Ran GTPase binding	35	0.502734	1.79089	0.00289466	0.0387329	0.0314589	5354	tags=63%, list=32%, signal=43%	1104/10526/23077/3842/3837/3843/10527/57510/51194/332/23039/1434/55705/23214/5902/64901/5903/26297/23534/1102/7514/79711
BP	GO:0048709	oligodendrocyte differentiation	99	-0.339502	-1.57645	0.00291322	0.0388575	0.0315601	2199	tags=25%, list=13%, signal=22%	1902/146433/1191/170825/7133/1267/429/9580/3280/55695/4915/23385/4851/84504/928/664/9331/5764/3398/6009/83933/6662/6664/11076/1605
BP	GO:0071260	cellular response to mechanical stimulus	74	-0.365923	-1.62118	0.00291533	0.0388575	0.0315601	2417	tags=30%, list=14%, signal=26%	8740/4615/3659/8795/1647/943/7132/8738/9531/22927/664/5595/9780/7481/9020/9759/3596/358/6662/1605/5879/5734
BP	GO:0007249	I-kappaB kinase/NF-kappaB signaling	258	-0.263707	-1.39717	0.00291883	0.0388575	0.0315601	4593	tags=38%, list=27%, signal=28%	1936/5187/9516/79931/4055/114769/222068/7187/399/10783/3123/10758/2697/56957/6233/7706/972/51246/9618/79594/10769/10549/387/6275/8717/929/5581/79753/339123/81603/1893/7311/64170/7052/51284/6284/55223/6376/1896/4792/8743/10913/23005/3956/3656/2316/55504/6363/10342/79155/80833/4615/113277/57161/1902/84962/8795/7185/7334/9971/148022/84433/920/7132/602/142678/57153/6285/79971/153090/92610/2150/3551/8…
CC	GO:0043601	nuclear replisome	24	0.565263	1.8455	0.00292459	0.0388575	0.0315601	4501	tags=62%, list=27%, signal=46%	988/5422/10714/5558/50485/5356/2073/5813/4172/29935/5557/7507/5425/27339/4796
CC	GO:0000794	condensed nuclear chromosome	83	0.384919	1.65857	0.00292801	0.0388575	0.0315601	4054	tags=45%, list=24%, signal=34%	1104/9918/672/5888/55320/27030/8243/7273/79172/10403/546/23397/11073/641/701/6790/1111/6847/10051/891/5347/3364/4751/699/5885/23212/10111/675/83540/3619/6839/79980/10128/120/7283/6853/1058
CC	GO:0061695	transferase complex, transferring phosphorus-containing groups	232	0.302385	1.49115	0.00294072	0.0389621	0.031645	3475	tags=28%, list=21%, signal=23%	23085/55703/138474/8678/5422/30849/5218/10714/11128/55209/6885/2957/5576/25885/55255/2967/9779/5291/10623/81887/5558/6872/5289/7046/2962/123169/9133/983/5562/10622/6884/8621/891/84172/130399/27297/5256/23248/5288/899/51616/23168/29982/2965/8503/9646/91/898/54108/890/1022/4172/5925/6883/6873/79871/9519/55197/260434/5290/1164/5557/2960/93/4331/5257
BP	GO:0034728	nucleosome organization	100	0.372601	1.65082	0.00294645	0.0389742	0.0316549	3357	tags=33%, list=20%, signal=27%	6599/10541/55839/9733/387103/55320/6830/11198/81611/51773/79172/257218/546/3148/23522/55355/64754/7994/29072/11339/6418/8607/55929/10036/5757/8467/9025/55723/4171/5928/2186/4778/4673
MF	GO:0016877	ligase activity, forming carbon-sulfur bonds	38	0.478522	1.7412	0.00295962	0.039054	0.0317197	3501	tags=50%, list=21%, signal=40%	132949/79611/10999/10055/65985/8802/55236/10533/11001/6296/2180/11000/2181/81616/8883/79876/51703/8801/116285
BP	GO:0002715	regulation of natural killer cell mediated immunity	39	-0.446942	-1.73798	0.00296215	0.039054	0.0317197	2040	tags=44%, list=12%, signal=38%	3105/5817/4068/1398/10125/3916/59067/146850/259197/100507436/3592/3134/3133/5272/3106/634/3135
BP	GO:0016055	Wnt signaling pathway	478	-0.230628	-1.31114	0.00298183	0.0390817	0.0317422	3817	tags=28%, list=23%, signal=23%	63977/5715/51444/6657/3087/166336/387/2625/59349/5916/1455/4163/4343/7249/30851/9620/4929/861/337867/7480/7311/10076/4653/25805/595/6424/26585/6422/25806/5563/23500/4192/1896/6497/84445/267/25776/57154/63923/115701/130574/85409/2262/7477/2870/2300/55716/79413/7476/90780/7041/2869/5300/57658/7090/5689/55182/6299/7320/1857/1454/55612/5691/51176/51421/57664/8724/5719/1951/9037/5311/388336/79971/1530…
BP	GO:0030323	respiratory tube development	174	-0.28797	-1.45853	0.00298743	0.0390817	0.0317422	3586	tags=34%, list=21%, signal=27%	157506/10272/9620/80004/6493/2253/5241/8854/7422/2302/5604/10630/100/407975/123872/3202/6943/7477/83716/2260/93649/3397/57493/7547/55512/4054/652/429/3280/3169/51696/2247/4851/10253/10252/1544/6722/83931/2294/5595/64759/147372/7481/1907/3911/8817/2627/171023/5764/10365/3976/9496/3596/6662/6664/5159/2034/5310/6720/1605
BP	GO:0006779	porphyrin-containing compound biosynthetic process	26	0.54224	1.81339	0.00298764	0.0390817	0.0317422	1804	tags=31%, list=11%, signal=28%	212/3658/6708/402055/3145/1355/10058/2235
BP	GO:0033014	tetrapyrrole biosynthetic process	26	0.54224	1.81339	0.00298764	0.0390817	0.0317422	1804	tags=31%, list=11%, signal=28%	212/3658/6708/402055/3145/1355/10058/2235
BP	GO:0071897	DNA biosynthetic process	175	0.313861	1.5092	0.00298954	0.0390817	0.0317422	3571	tags=32%, list=21%, signal=26%	5981/7203/7013/22948/3320/143/5422/10714/7415/5394/25849/79977/5468/4216/1063/4931/22890/2185/6950/472/1499/3326/10694/353497/55226/54984/6847/5429/10721/5073/5588/51455/4751/7083/5594/7314/51514/7520/79618/659/4015/2658/1736/10111/54108/3178/51426/54464/10575/286826/3980/545/7486/11284/5984/23381
BP	GO:0060412	ventricular septum morphogenesis	41	-0.448033	-1.75173	0.00299327	0.0390817	0.0317422	3131	tags=41%, list=19%, signal=34%	2702/6926/407975/7042/4092/23462/652/3280/4089/53834/4851/7481/8321/6092/3398/6664/23493
CC	GO:0005852	eukaryotic translation initiation factor 3 complex	16	0.648018	1.90528	0.00300323	0.0391485	0.0317965	4249	tags=69%, list=25%, signal=52%	8661/51386/8667/8663/8665/8664/8668/10480/8662/8669/8666
BP	GO:0034508	centromere complex assembly	34	0.507617	1.78867	0.00301556	0.039246	0.0318756	2975	tags=41%, list=18%, signal=34%	55839/387103/55320/51773/79172/1063/55355/11339/9787/1062/8607/8467/5925/5928
BP	GO:0031503	protein-containing complex localization	264	0.289034	1.45099	0.00304282	0.0395087	0.032089	4380	tags=37%, list=26%, signal=28%	55339/10243/55737/4686/7013/22916/3690/55153/6830/3842/79023/23511/8021/3267/55781/29118/9631/9321/51692/472/1740/50632/9887/57560/79809/56850/29072/332/23165/55920/84896/163/10369/1741/55746/65109/81608/59283/51362/22871/8943/10569/5813/117178/55110/1814/57122/55677/23212/81832/10250/6396/2239/5602/2288/23049/84946/9785/166379/90410/10762/80173/8417/53981/7175/6741/23059/4927/283849/7248/545/863…
BP	GO:0061448	connective tissue development	237	-0.265249	-1.39742	0.00304552	0.0395087	0.032089	2128	tags=20%, list=13%, signal=18%	55512/10891/4092/9971/51222/4054/389125/652/579/6781/4322/5467/3169/51320/7494/2247/4851/130497/653/864/6722/7059/7483/5595/22856/2121/7481/8817/85301/353500/3213/4488/91252/54360/2648/3398/4148/2487/91355/6662/5970/4256/5159/655/5310/1302/4088
MF	GO:0043175	RNA polymerase core enzyme binding	39	0.48575	1.7762	0.00305995	0.0396167	0.0321767	5315	tags=56%, list=31%, signal=39%	6949/123169/51322/64754/2073/23160/23248/23168/8202/9646/26610/79871/57466/55197/2960/55250/22828/1660/2103/284695/9400/3192
BP	GO:0045778	positive regulation of ossification	82	-0.359801	-1.62609	0.00306365	0.0396167	0.0321767	2084	tags=24%, list=12%, signal=21%	7042/154/652/1052/3727/130497/6863/1051/9260/537/5764/3611/4488/8626/3569/338773/6664/655/4088/8519
BP	GO:0032946	positive regulation of mononuclear cell proliferation	133	-0.313614	-1.50786	0.00307111	0.0396498	0.0322036	2979	tags=29%, list=18%, signal=24%	975/100/604/6363/51561/8660/115352/3109/940/177/3115/11151/2323/8744/160365/148022/6352/84433/920/3280/64926/59067/3600/6863/923/9093/1880/1026/3592/3133/3558/3113/63925/3569/6375/7535/100133941/3596
BP	GO:0030509	BMP signaling pathway	138	-0.303971	-1.48296	0.0031037	0.0400065	0.0324933	4133	tags=38%, list=24%, signal=29%	4853/2626/90/7049/23592/285704/7321/64388/56963/10272/2022/7044/199699/23090/6424/26585/6422/860/6497/57154/8287/3397/7021/147409/55512/7042/4092/51176/1003/4681/652/3280/4089/7471/4851/653/94031/25/5595/168667/269/8321/353500/25928/3611/4488/6664/8646/655/4088/221496/375567
BP	GO:0140013	meiotic nuclear division	141	0.337218	1.5736	0.00312031	0.0401566	0.0326153	3562	tags=33%, list=21%, signal=27%	10097/811/7013/4437/138474/5888/27030/23397/83990/2072/991/8438/10744/259266/146956/472/84057/2177/701/6790/25788/6847/23236/7153/10051/5347/256006/2801/699/23304/7314/122402/5892/5885/10111/898/10592/5890/143471/675/83540/3619/1164/9232/11022/26255/7272
BP	GO:0000768	syncytium formation by plasma membrane fusion	51	-0.415477	-1.72951	0.00313252	0.0401767	0.0326316	3681	tags=43%, list=22%, signal=34%	3565/51177/8912/8536/22904/9644/975/3627/8740/2323/30816/92304/4618/7471/10211/928/90342/10411/58494/3566/859/10938
BP	GO:0140253	cell-cell fusion	51	-0.415477	-1.72951	0.00313252	0.0401767	0.0326316	3681	tags=43%, list=22%, signal=34%	3565/51177/8912/8536/22904/9644/975/3627/8740/2323/30816/92304/4618/7471/10211/928/90342/10411/58494/3566/859/10938
BP	GO:0007062	sister chromatid cohesion	47	0.447096	1.71359	0.00313679	0.0401767	0.0326316	4704	tags=53%, list=28%, signal=38%	23047/8243/55869/10735/546/991/113130/1499/701/25836/5347/699/2237/8260/5885/23244/5925/1663/80218/6421/157570/114799/286053/9700/9126
BP	GO:0045746	negative regulation of Notch signaling pathway	34	-0.480307	-1.79167	0.00318054	0.0406727	0.0330344	2962	tags=41%, list=18%, signal=34%	4792/51162/2624/604/92714/408/81544/4100/56339/23462/54567/28514/655/23493
BP	GO:0006457	protein folding	199	0.310053	1.51278	0.00318677	0.040688	0.0330468	3811	tags=31%, list=23%, signal=24%	51327/1459/56886/3327/6767/79031/7203/811/22948/5611/3320/7415/2923/64215/9601/84750/64374/80273/9761/134218/9360/2289/54557/5082/8195/6950/3326/10694/10954/10283/957/2775/125972/3329/22926/7184/55898/10808/3312/26278/79982/120526/2288/5480/325/4820/10961/5201/7266/10845/10575/54431/9529/3309/6102/5700/23386/5589/6905/10471/6782/23071
BP	GO:0015824	proline transport	11	0.708058	1.85472	0.00322637	0.0411286	0.0334047	2114	tags=55%, list=13%, signal=48%	59272/206358/23428/120103/285641/6509
BP	GO:0046324	regulation of glucose import	51	0.439302	1.70359	0.00325469	0.0414243	0.0336448	3097	tags=31%, list=18%, signal=26%	114882/3479/5167/8218/6506/26060/1432/23433/4205/3630/5781/6041/6814/3099/79602/26291
BP	GO:0006206	pyrimidine nucleobase metabolic process	15	0.652681	1.87831	0.0032747	0.0416134	0.0337985	4441	tags=80%, list=26%, signal=59%	4329/2475/5594/6240/56474/790/1723/1806/51727/7298/1807/7372
BP	GO:0051031	tRNA transport	31	0.527992	1.83939	0.00330003	0.0418694	0.0340064	4131	tags=48%, list=24%, signal=37%	79023/23511/8021/9631/23165/55746/4904/57122/6396/10762/7175/6741/4927/348995/5903
BP	GO:2000178	negative regulation of neural precursor cell proliferation	21	-0.549457	-1.79772	0.00330886	0.0419157	0.034044	1360	tags=33%, list=8%, signal=31%	2889/84678/627/5764/3611/7832/10653
BP	GO:0072507	divalent inorganic cation homeostasis	468	-0.23302	-1.31812	0.00331438	0.0419199	0.0340474	3075	tags=24%, list=18%, signal=20%	1234/5031/1237/60675/26504/6376/5739/4489/6358/8996/2769/90550/2624/7225/57130/7531/2785/6363/7779/11346/1201/7466/3627/27112/116/23241/775/6387/57053/3736/57419/7021/1902/799/11151/8398/254428/4499/1003/196541/6348/5023/185/133/6352/920/2841/5311/83636/6781/55283/2150/2281/5350/487/255231/2247/931/6863/1236/1524/664/8620/1910/147138/930/25/111/3932/23566/1235/219931/3777/55858/94107/2890/8600/19…
MF	GO:0008022	protein C-terminus binding	182	0.311999	1.50591	0.00333783	0.0421505	0.0342347	2448	tags=25%, list=14%, signal=21%	3839/7529/2035/11190/6667/5888/6907/2547/8554/26986/55607/2074/10413/5468/2072/4688/991/1063/284217/23215/2185/1601/1499/3767/11073/25836/132320/4288/5189/5562/6884/4863/4691/7153/51028/1741/7518/10055/55137/7520/8777/11267/2033/6925/3717
BP	GO:0051216	cartilage development	178	-0.281868	-1.43401	0.00336197	0.0423891	0.0344285	3402	tags=28%, list=20%, signal=23%	5914/861/1893/7480/26585/860/4192/3207/3202/3373/7477/7476/2260/55512/4092/51222/4054/389125/652/579/6781/4322/51320/2247/130497/653/864/6722/7059/7483/5595/22856/2121/7481/8817/85301/353500/3213/4488/54360/2648/4148/2487/6662/5970/4256/655/5310/1302/4088
BP	GO:0060541	respiratory system development	197	-0.283066	-1.45524	0.00338501	0.0425859	0.0345883	3785	tags=36%, list=22%, signal=28%	51668/9719/5916/6495/157506/10272/9620/80004/5914/6493/2253/5241/8854/7422/2302/5604/1896/10630/100/407975/6497/123872/3202/6943/7477/83716/2260/93649/3397/57493/7547/55512/4054/51176/652/429/3280/8820/9242/3169/2247/53834/4851/10253/10252/1544/6722/83931/2294/5595/64759/147372/7481/1907/3911/8817/2627/171023/5764/10365/3976/9496/3596/6662/6664/5159/2034/5310/6720/1605
MF	GO:0030215	semaphorin receptor binding	23	-0.537087	-1.78868	0.00338811	0.0425859	0.0345883	3579	tags=52%, list=21%, signal=41%	8482/54437/6405/80031/64218/9037/10509/7869/54910/10507/6014/5364
BP	GO:0043367	CD4-positive, alpha-beta T cell differentiation	75	-0.371329	-1.64717	0.00339798	0.0426436	0.0346352	2809	tags=32%, list=17%, signal=27%	30009/604/6363/51561/10538/64218/4092/6778/51176/602/59067/80149/864/8651/9308/1880/5971/3558/84807/3569/3566/3662/4063/5734
BP	GO:0009648	photoperiodism	29	-0.498329	-1.76901	0.00341916	0.0428428	0.034797	2576	tags=34%, list=15%, signal=29%	8863/1408/83759/8864/1407/9099/5371/3398/8553/54850
BP	GO:0043650	dicarboxylic acid biosynthetic process	14	0.661239	1.88659	0.00342545	0.0428552	0.0348071	3369	tags=50%, list=20%, signal=40%	4522/8604/2744/8564/8942/2805/2806
CC	GO:0030894	replisome	26	0.539073	1.8028	0.00345531	0.043162	0.0350562	4501	tags=58%, list=27%, signal=42%	988/5422/10714/5558/50485/5356/2073/5813/4172/29935/5557/7507/5425/27339/4796
BP	GO:1905168	positive regulation of double-strand break repair via homologous recombination	10	0.718227	1.81898	0.00347902	0.0433911	0.0352423	2136	tags=50%, list=13%, signal=44%	10097/2074/142/8914/7454
BP	GO:0007095	mitotic G2 DNA damage checkpoint	18	0.600677	1.81899	0.00348689	0.0434223	0.0352676	1364	tags=39%, list=8%, signal=36%	51347/63967/57551/472/11073/641/983
BP	GO:0050673	epithelial cell proliferation	371	-0.247023	-1.36492	0.00350051	0.0435027	0.0353329	3794	tags=29%, list=22%, signal=23%	6657/1969/4824/2625/5727/4163/6495/3849/51738/2810/7432/80004/687/22846/5241/1893/7480/8854/595/6422/60675/7422/7026/4192/5604/3725/11331/4321/51162/2624/9500/3202/1960/3373/3486/7476/90780/2260/6387/8013/3397/27152/116844/7039/7042/282679/55612/6778/8828/185/6352/652/9037/3280/2081/57521/153090/5467/23385/4609/7423/7494/25865/2247/4851/130497/653/864/1051/1910/54567/6347/168667/26277/8600/64127/…
MF	GO:0016746	transferase activity, transferring acyl groups	225	0.290938	1.43531	0.00350411	0.0435027	0.0353329	4008	tags=34%, list=24%, signal=26%	212/2038/253782/3030/138474/1629/9926/131540/55140/23464/7862/346606/26122/6872/39/116255/23522/6646/1737/54556/7994/9678/55226/10943/8648/4836/79071/2194/2687/38/1103/51099/64172/57678/8260/2752/11101/1743/51230/9329/80018/51201/8202/9517/2033/8850/9913/9575/6296/340481/1431/51471/1376/675/619373/6883/11091/3032/10449/63874/64841/79993/116285/79612/9397/55304/80218/570/2162/9/15/51304/8520/15757…
BP	GO:0002703	regulation of leukocyte mediated immunity	193	-0.284181	-1.45433	0.00351356	0.0435159	0.0353437	2812	tags=27%, list=17%, signal=23%	118460/30009/640/2624/613/604/1398/5880/2208/9390/51561/2207/940/177/913/339390/4092/911/10125/6778/148022/3916/7133/59067/1776/2150/3383/55061/2294/146850/259197/57506/100507436/64127/3592/10039/3134/3133/5272/3558/200558/3106/3569/910/3566/6375/3596/634/3135/6812/684/567
BP	GO:0045926	negative regulation of growth	234	-0.269552	-1.41964	0.00351595	0.0435159	0.0353437	5277	tags=42%, list=31%, signal=29%	4633/147906/5515/4487/153/183/3621/978/2719/4504/135644/4494/8614/4502/7474/1410/1020/4490/4493/3488/27296/1594/8711/2261/2697/8851/51079/2931/4853/4501/7143/57446/79594/4496/9538/5727/623/2258/2100/8482/186/54437/5999/4099/26585/6422/5600/4489/407975/604/6405/3373/1029/5997/80031/64218/23677/7042/4499/55384/2660/58529/154/652/9037/4089/5467/51265/5245/92304/51094/4851/56649/694/9792/10509/85407/…
BP	GO:0034440	lipid oxidation	108	0.350734	1.57378	0.00354277	0.0437441	0.035529	3786	tags=36%, list=22%, signal=28%	83752/51/3030/10455/239/5468/3295/55825/39/1268/33/34/2110/2170/8647/5562/2475/1432/38/2639/3712/55862/32/1666/347/5264/242/11001/247/79602/1376/26061/3032/10449/23409/116285/2109/51102/7941
BP	GO:0045687	positive regulation of glial cell differentiation	42	-0.424367	-1.66882	0.00354521	0.0437441	0.035529	2161	tags=31%, list=13%, signal=27%	146433/170825/7133/3280/1959/4851/84504/5764/3976/3398/6009/5970/1605
BP	GO:0002446	neutrophil mediated immunity	470	0.259026	1.37977	0.00357637	0.0440613	0.0357866	4003	tags=29%, list=24%, signal=23%	3043/8895/387263/5473/10788/10097/5611/3320/3071/2547/10396/7415/5337/1794/3837/3146/5317/175/2665/5836/3848/5005/383/10092/9761/5713/1729/11010/1378/11031/5707/9588/3417/25852/5036/23317/1522/3326/338339/51552/10694/5702/5646/84061/5004/51382/1778/7879/10321/6850/3482/3240/5657/8876/8621/51411/4048/1432/4317/80184/158747/27180/2147/84443/23352/5594/1938/5645/1536/23197/7520/1669/11025/6947/3312/…
BP	GO:0007520	myoblast fusion	40	-0.446251	-1.74198	0.00359894	0.0442719	0.0359577	3681	tags=45%, list=22%, signal=35%	3565/51177/8912/975/3627/8740/2323/30816/92304/4618/7471/10211/928/90342/58494/3566/859/10938
CC	GO:0031300	intrinsic component of organelle membrane	339	-0.247915	-1.36015	0.00362624	0.0445305	0.0361677	4157	tags=32%, list=25%, signal=25%	79135/23141/9230/8677/57655/972/23592/3119/9695/79594/6252/93210/94005/3117/128637/8675/5498/3105/10897/28972/51310/5025/6804/291/51125/169714/9986/8799/8733/140679/64834/90550/4519/267/138065/57414/285521/1201/4242/7466/57488/5865/57171/91319/10791/128869/26580/3115/6721/79188/51614/23457/6891/23761/5023/3916/220441/3127/11021/594855/84447/54788/5311/2081/9445/1889/79971/3118/6856/1388/57134/933…
CC	GO:0031227	intrinsic component of endoplasmic reticulum membrane	142	-0.304971	-1.49284	0.00363098	0.0445305	0.0361677	2815	tags=38%, list=17%, signal=32%	57655/972/3119/9695/6252/93210/94005/3117/3105/28972/9986/8733/64834/267/138065/57414/1201/7466/57488/57171/91319/128869/26580/3115/6721/51614/23457/6891/3127/84447/54788/5311/2081/3118/1388/93380/22845/133022/2131/6892/113419/51009/6890/3122/3134/3133/3113/3106/54872/3135/3107/118813/1571/567
BP	GO:0072677	eosinophil migration	22	-0.551173	-1.81692	0.0036498	0.0446935	0.0363001	4052	tags=55%, list=24%, signal=42%	6354/3565/11314/6376/3269/6348/6352/6347/6356/101/6355/5734
BP	GO:0071901	negative regulation of protein serine/threonine kinase activity	128	-0.316494	-1.5218	0.00366042	0.0447557	0.0363507	3761	tags=38%, list=22%, signal=29%	3087/11314/142679/2810/6547/10019/26191/25793/5999/5573/6422/54900/7026/2874/7016/1029/1846/5997/93649/1850/1847/57493/1647/10636/6609/5569/51763/652/9479/57521/153090/54922/1848/11072/10253/10252/25/1843/1844/5998/1026/150290/1030/857/859/655/200734/11142
BP	GO:0030336	negative regulation of cell migration	238	-0.270462	-1.42615	0.00367014	0.0448067	0.0363921	3681	tags=31%, list=22%, signal=25%	3565/11009/11314/4163/286205/5217/6915/114757/2022/22846/7122/3036/10076/186/4345/26585/6422/6376/23143/7026/10221/100/613/63923/1634/3486/57406/29775/51466/6387/80031/93649/6237/1647/10891/4092/57826/90865/131450/4681/2841/6781/29956/153090/5467/51094/2247/4851/653/94241/1524/6722/5801/54567/1843/6347/9314/7481/4070/5764/3611/9368/393/79812/1602/8646/684/9863/11188/7075/1605/8519/104/5734
BP	GO:0002237	response to molecule of bacterial origin	319	-0.249469	-1.35468	0.00368011	0.0448607	0.0364359	3772	tags=30%, list=22%, signal=24%	55593/387/3587/11009/623/929/2686/210/5581/4843/6915/5142/27178/5914/4258/5179/1437/26191/2921/64170/2353/22904/1440/1234/6376/5739/4792/6770/10221/3656/4016/613/1634/7356/3627/7001/9261/8792/79155/4988/2920/4615/440068/10891/56300/11093/9971/148022/6348/7133/1267/133/6352/2706/9536/59307/153090/5467/7494/1439/3383/6278/80149/4851/4129/6863/1236/1524/1544/199713/1051/5976/10270/1910/2643/25/923/5…
BP	GO:0009185	ribonucleoside diphosphate metabolic process	126	0.336442	1.53901	0.00370947	0.0451505	0.0366713	3218	tags=29%, list=19%, signal=24%	6521/3479/4354/79023/204/23511/8021/3356/283209/9631/260425/1740/5208/9611/131870/957/23165/5562/2819/4656/55746/3630/2023/2033/57122/3099/5313/5027/6396/53343/10762/669/7175/8573/9414/4927/79873
BP	GO:0002027	regulation of heart rate	93	-0.338823	-1.56007	0.00371765	0.045182	0.0366969	3354	tags=35%, list=20%, signal=29%	4625/783/6640/186/5999/2702/9992/100/7531/6324/6505/775/6870/133/64091/11149/3757/2281/5350/6863/8620/9722/2643/1907/7442/857/845/148/859/2034/6720/23493/6330
BP	GO:0031579	membrane raft organization	22	-0.550371	-1.81428	0.00372872	0.0452485	0.0367509	2582	tags=50%, list=15%, signal=42%	6281/1201/2013/23180/914/10211/857/858/859/4118/91663
MF	GO:0035064	methylated histone binding	60	0.413686	1.66927	0.00374192	0.0452727	0.0367706	3347	tags=43%, list=20%, signal=35%	23613/23468/57680/5927/546/5929/6872/11137/9682/23512/2956/54556/10943/7158/84656/29128/54737/2332/124359/54799/5897/22823/11091/2186/23170/10771
MF	GO:0140034	methylation-dependent protein binding	60	0.413686	1.66927	0.00374192	0.0452727	0.0367706	3347	tags=43%, list=20%, signal=35%	23613/23468/57680/5927/546/5929/6872/11137/9682/23512/2956/54556/10943/7158/84656/29128/54737/2332/124359/54799/5897/22823/11091/2186/23170/10771
MF	GO:0005344	oxygen carrier activity	10	0.714127	1.8086	0.00375977	0.0454207	0.0368908	1174	tags=40%, list=7%, signal=37%	3043/3040/3042/3049
BP	GO:0071222	cellular response to lipopolysaccharide	186	-0.280543	-1.43828	0.00378046	0.0455939	0.0370314	3493	tags=32%, list=21%, signal=25%	5581/4843/6915/5142/27178/5914/1437/26191/2921/22904/1440/1234/6376/4792/6770/10221/3656/613/3627/7001/79155/2920/4615/440068/10891/56300/11093/9971/148022/6348/7133/6352/59307/153090/5467/7494/3383/80149/1524/199713/1051/5976/10270/1910/25/923/57048/5595/3661/6347/64127/3394/3592/558/2672/3569/7538/5970/949
MF	GO:0000339	RNA cap binding	15	0.649082	1.86795	0.00378539	0.0455939	0.0370314	2423	tags=53%, list=14%, signal=46%	8672/4686/25929/22916/9470/10073/8664/23367
BP	GO:0050678	regulation of epithelial cell proliferation	314	-0.247867	-1.34414	0.00382788	0.0459288	0.0373034	3876	tags=29%, list=23%, signal=23%	367/2523/6657/4824/2625/5727/4163/6495/51738/2810/7432/80004/687/22846/5241/1893/7480/8854/595/6422/7422/7026/4192/3725/11331/4321/51162/2624/9500/3202/1960/3373/7476/90780/2260/6387/8013/3397/27152/116844/7039/7042/282679/8828/185/6352/652/9037/3280/57521/153090/5467/4609/7423/7494/25865/2247/4851/130497/653/864/1910/54567/6347/26277/64127/6934/3592/4070/5764/58189/8626/1285/1030/857/3164/858/75…
BP	GO:0002704	negative regulation of leukocyte mediated immunity	51	-0.41161	-1.71341	0.00382863	0.0459288	0.0373034	3013	tags=37%, list=18%, signal=31%	2302/30009/613/604/1398/339390/4092/55061/2294/100507436/10039/3134/3133/5272/3106/6375/634/3135/684
BP	GO:0051496	positive regulation of stress fiber assembly	49	-0.415391	-1.70785	0.00383024	0.0459288	0.0373034	3903	tags=47%, list=23%, signal=36%	9530/50507/387/29109/5217/6281/4653/6385/6422/9647/7016/51466/1902/55160/6863/25/389/7481/10411/4088/5829/5879/22899
BP	GO:0070202	regulation of establishment of protein localization to chromosome	11	0.701962	1.83875	0.00384919	0.0460195	0.0373771	5042	tags=91%, list=30%, signal=64%	7203/7013/22948/6950/10694/1736/10575/10576/55135/908
BP	GO:0070203	regulation of establishment of protein localization to telomere	11	0.701962	1.83875	0.00384919	0.0460195	0.0373771	5042	tags=91%, list=30%, signal=64%	7203/7013/22948/6950/10694/1736/10575/10576/55135/908
BP	GO:0010165	response to X-ray	31	0.52494	1.82876	0.00387188	0.0462106	0.0375323	3251	tags=48%, list=19%, signal=39%	64710/5888/2547/2074/472/79184/641/25836/7158/7518/836/7520/675/7516/121457
BP	GO:0046634	regulation of alpha-beta T cell activation	92	-0.345159	-1.58872	0.0038854	0.0462106	0.0375323	4251	tags=43%, list=25%, signal=33%	3458/916/1604/51043/387/2625/3565/11314/3105/5914/861/26191/975/100/30009/604/3707/639/6363/51561/940/3659/177/4092/9479/64926/80149/135/864/8651/9308/3592/3133/3558/84807/3566/6375/7535/3662/8764
BP	GO:0019321	pentose metabolic process	13	0.656681	1.81213	0.00388941	0.0462106	0.0375323	3208	tags=62%, list=19%, signal=50%	6120/55277/5226/9942/7086/2539/6888/27294
BP	GO:0060561	apoptotic process involved in morphogenesis	25	-0.527902	-1.78949	0.00389322	0.0462106	0.0375323	2084	tags=32%, list=12%, signal=28%	7042/51176/7133/7132/4851/2296/3714/655
MF	GO:0033549	MAP kinase phosphatase activity	14	-0.647619	-1.86721	0.00389948	0.0462106	0.0375323	2519	tags=57%, list=15%, signal=49%	1846/1850/1847/1848/11072/1843/1844/150290
MF	GO:0034483	heparan sulfate sulfotransferase activity	14	-0.647734	-1.86754	0.00389948	0.0462106	0.0375323	2133	tags=71%, list=13%, signal=62%	9951/266722/90161/222537/9957/9955/9956/3340/8509/9953
BP	GO:0007076	mitotic chromosome condensation	15	0.647434	1.86321	0.0039218	0.046407	0.0376918	2649	tags=60%, list=16%, signal=51%	9918/64151/7273/23397/113130/25836/10051/51203/10592
BP	GO:0010824	regulation of centrosome duplication	39	0.477639	1.74654	0.00393207	0.0464571	0.0377325	3096	tags=41%, list=18%, signal=34%	9475/672/25978/152185/51652/92421/27243/56890/79959/6491/899/8850/7840/55755/10015/9738
BP	GO:0001763	morphogenesis of a branching structure	194	-0.278996	-1.43065	0.00393753	0.0464571	0.0377325	3787	tags=36%, list=22%, signal=28%	1969/4824/5727/6495/157506/9620/80004/2022/2253/5241/7052/186/26585/6422/6926/7422/4192/3207/11331/780/9500/639/3202/6943/23129/2637/2260/5087/2885/6299/51176/133/652/5311/4089/9021/54922/3237/3169/4609/473/7471/2247/4851/10253/10252/6722/2294/25/54567/3911/4070/5361/3611/4488/5371/8626/1909/6356/859/91355/4855/6662/1305/2099/655/10653/5310/1605
BP	GO:0033260	nuclear DNA replication	57	0.424498	1.69144	0.00394479	0.0464749	0.037747	3547	tags=42%, list=21%, signal=33%	5981/7013/5422/5888/10714/11200/546/81620/5558/51053/8318/2237/10269/4175/4172/675/4171/51750/5557/54962/23595/4173/91603/5984
BP	GO:0002700	regulation of production of molecular mediator of immune response	130	-0.305044	-1.47388	0.00395558	0.0465342	0.0377951	3812	tags=33%, list=23%, signal=26%	5585/51744/79004/2625/3565/8482/3105/51237/26191/975/118460/30009/604/8013/2207/115352/940/7042/4092/6778/124626/90865/148022/7133/2150/9865/7494/57506/64127/10039/3134/3133/3558/200558/3569/3566/6375/3596/3135/684/8764/933/567
BP	GO:0001672	regulation of chromatin assembly or disassembly	24	0.555316	1.81302	0.00397536	0.0466676	0.0379035	2949	tags=42%, list=17%, signal=34%	22880/55729/51535/1786/83852/11011/54737/9869/9874/7175
BP	GO:0006614	SRP-dependent cotranslational protein targeting to membrane	92	-0.344768	-1.58692	0.00397847	0.0466676	0.0379035	3265	tags=30%, list=19%, signal=25%	7311/6728/6176/6154/6204/6181/6205/6231/6141/11224/6209/6210/6155/6218/6144/6134/6135/6124/6193/133022/10952/6201/6727/6156/55176/6138/4736/6232
BP	GO:0045662	negative regulation of myoblast differentiation	24	-0.535044	-1.7983	0.00405223	0.0474639	0.0385503	3066	tags=46%, list=18%, signal=38%	6926/10011/3627/2660/652/5467/6361/4851/28514/25928/6662
BP	GO:0017038	protein import	178	0.30349	1.45974	0.00406063	0.0474935	0.0385743	3292	tags=28%, list=19%, signal=22%	3839/83752/29103/9131/5469/3320/10526/3842/3837/3843/23511/80273/8021/51569/9631/120892/10527/3326/10073/51194/5189/983/6850/26060/23435/51555/1432/3329/5530/55027/55746/55929/5594/347/8504/3312/57122/3717/1434/4763/10762/8720/55705/7175/3308/6496/4927/285877/1894
BP	GO:0006631	fatty acid metabolic process	356	0.271187	1.40858	0.00408063	0.0476529	0.0387037	3780	tags=29%, list=22%, signal=23%	10613/83752/91452/132949/51/134526/284273/3030/4644/672/22880/6916/5095/10455/57546/31/239/5468/9926/11019/4023/3295/55825/200879/39/1268/33/1738/3992/34/22949/10999/9611/2954/50640/2110/2170/8647/5562/2475/79071/2194/4048/59344/2687/1432/38/2639/1543/116519/3712/6319/57761/55862/51099/32/1666/3630/57678/5264/65985/242/1562/51144/5106/11001/6296/247/79602/1553/2180/3991/1376/1581/11000/26061/2181…
CC	GO:0005681	spliceosomal complex	173	0.309038	1.48414	0.00408605	0.0476529	0.0387037	5201	tags=44%, list=31%, signal=31%	8458/56259/988/10946/3550/9716/26986/9343/55599/153527/154007/10285/10492/9128/55660/51503/23020/220988/55131/23450/55094/51322/10283/4691/9416/5356/24148/55234/57461/6636/51362/10569/55110/4904/3190/3312/10250/51729/11066/4236/55760/9785/3178/51428/51340/9092/55285/57703/91603/24144/5511/55596/84811/10081/3181/6637/27339/5411/11193/144983/140890/51634/143884/151903/10625/8233/2483/10594/53938/85…
BP	GO:0010452	histone H3-K36 methylation	14	0.650713	1.85656	0.00410374	0.0477902	0.0388152	2837	tags=50%, list=17%, signal=42%	64324/6419/55209/55870/29072/55677/22976
BP	GO:0002548	monocyte chemotaxis	60	-0.389741	-1.6813	0.00416013	0.0482818	0.0392146	3098	tags=37%, list=18%, signal=30%	26585/6376/6358/6363/6367/3627/8792/6387/6348/4681/6352/10488/6361/6278/1843/6347/8600/6846/3569/6356/6375/6355
BP	GO:0016075	rRNA catabolic process	19	0.597978	1.83836	0.00416394	0.0482818	0.0392146	2984	tags=47%, list=18%, signal=39%	51010/29102/5394/5393/23016/115752/53918/22894/54464
BP	GO:0016331	morphogenesis of embryonic epithelium	146	-0.306505	-1.50884	0.0041697	0.0482818	0.0392146	3742	tags=33%, list=22%, signal=26%	2625/57669/5916/5727/6495/157506/7249/9620/5914/2253/8854/6385/26585/6422/8463/6497/7477/5100/23242/7041/4524/57167/9355/7042/1857/133/652/5979/1072/130497/653/84678/25/6046/3911/8321/6201/54910/8626/2648/23654/3714/6662/6664/655/10653/7424/1855
MF	GO:0032395	MHC class II receptor activity	10	-0.689565	-1.80869	0.00417136	0.0482818	0.0392146	5253	tags=100%, list=31%, signal=69%	3125/3123/3119/3117/3111/3118/3112/3122/3113
BP	GO:0015931	nucleobase-containing compound transport	239	0.290569	1.44235	0.00417582	0.0482818	0.0392146	3283	tags=29%, list=19%, signal=24%	55339/84912/4686/9793/22916/55153/10643/6830/10165/6248/79023/23511/8021/3267/23169/55781/29118/9631/29957/51692/255022/9887/57510/10073/29072/23165/2705/8604/51808/55186/55746/65109/56648/81608/10644/51362/283600/10569/25909/5813/2332/55110/4904/284427/57122/55677/23212/10250/89874/5027/23299/6396/1070/57097/8737/23049/84946/9785/3178/10762/9153/53981/7175/6741/11052/55972/4927/222962/285877/7248
BP	GO:0002716	negative regulation of natural killer cell mediated immunity	16	-0.598125	-1.79752	0.00423609	0.0487808	0.0396198	945	tags=44%, list=6%, signal=41%	100507436/3134/3133/5272/3106/634/3135
BP	GO:0072075	metanephric mesenchyme development	15	-0.613395	-1.81473	0.00423609	0.0487808	0.0396198	2628	tags=60%, list=16%, signal=51%	51804/6495/6943/5311/4089/4609/130497/5159/655
BP	GO:2000779	regulation of double-strand break repair	67	0.395395	1.64327	0.00423709	0.0487808	0.0396198	3587	tags=34%, list=21%, signal=27%	10097/9320/5888/2074/6419/2305/142/151987/8914/131870/29072/1111/7158/10721/55137/7454/55100/158880/5591/51750/11284/1663/24144
BP	GO:0051124	synaptic growth at neuromuscular junction	10	-0.688301	-1.80538	0.00424933	0.0488417	0.0396693	4350	tags=80%, list=26%, signal=59%	51804/22941/50944/6495/375790/8292/85358/4038
BP	GO:0061982	meiosis I cell cycle process	94	0.365373	1.59705	0.00425446	0.0488417	0.0396693	2797	tags=33%, list=17%, signal=28%	7013/4437/5888/27030/83990/2072/995/8438/993/10744/146956/472/84057/2177/2956/6790/25788/6847/7153/5347/256006/23304/7314/122402/5892/5885/10111/898/5890/143471/675
BP	GO:2000678	negative regulation of transcription regulatory region DNA binding	21	-0.537194	-1.7576	0.00426107	0.0488482	0.0396746	2111	tags=38%, list=12%, signal=33%	9355/23462/8864/7114/4488/3398/6664/23493
BP	GO:0007409	axonogenesis	462	-0.228545	-1.29238	0.00428311	0.0489742	0.0397769	2696	tags=22%, list=16%, signal=19%	63923/5880/6405/23129/2637/64843/1942/23334/6324/343472/8660/285220/4884/51466/7476/23242/6387/80031/8013/51332/64218/347733/4218/3913/84631/81565/2885/9355/51330/8828/23191/1267/10678/1951/9037/5293/4089/1808/6285/5979/5459/4915/54915/51265/25987/1959/9499/85358/5457/2131/4851/885/9638/6722/10211/9260/26230/25/10509/5595/23566/220164/9331/391/9378/627/7869/3911/57611/6092/55079/5361/3611/54910/1…
BP	GO:1903522	regulation of blood circulation	276	-0.256946	-1.37141	0.00429782	0.0489742	0.0397769	3540	tags=30%, list=21%, signal=24%	51738/4625/6547/6915/5025/157378/5142/783/8912/151/6640/1674/2244/186/486/5999/2702/9992/5348/100/2316/7531/6909/6324/3770/5997/6505/3269/775/10242/177/6870/27345/7042/4092/1839/5023/185/133/64091/30820/27129/1889/6781/11149/7139/3757/2150/2281/5350/3383/7341/487/8864/80149/6863/55799/8620/53826/9722/2643/150/342527/3777/30818/1907/782/489/7442/857/3558/845/152/148/9759/859/2946/2034/6720/23493/1…
MF	GO:0042288	MHC class I protein binding	17	-0.587167	-1.80973	0.00429804	0.0489742	0.0397769	2099	tags=53%, list=12%, signal=46%	926/23457/6891/10383/6892/6890/3133/925/29990
MF	GO:0097617	annealing activity	13	0.648995	1.79092	0.00430243	0.0489742	0.0397769	4829	tags=77%, list=29%, signal=55%	1975/8438/84083/50485/641/2332/8087/9401/5965/6594
BP	GO:0050918	positive chemotaxis	57	-0.397019	-1.68977	0.00430944	0.0489742	0.0397769	3874	tags=44%, list=23%, signal=34%	4916/2155/1233/7249/6360/2253/6376/7422/3627/6387/177/11151/6348/6352/652/9037/7423/2150/2247/4908/1012/1901/7424/4088/64221
BP	GO:0072503	cellular divalent inorganic cation homeostasis	450	-0.233059	-1.31585	0.00431324	0.0489742	0.0397769	3075	tags=23%, list=18%, signal=19%	1234/5031/1237/60675/6376/5739/4489/6358/8996/2769/90550/2624/7225/57130/7531/2785/6363/7779/11346/1201/7466/3627/27112/116/23241/775/6387/57053/57419/1902/799/11151/8398/254428/4499/1003/196541/6348/5023/185/133/6352/920/2841/5311/83636/6781/55283/2150/2281/5350/487/255231/2247/931/6863/1236/1524/664/8620/1910/930/25/111/3932/23566/1235/219931/3777/55858/94107/2890/1907/53373/887/489/7442/286530…
BP	GO:0042147	retrograde transport, endosome to Golgi	74	0.372831	1.57766	0.00431448	0.0489742	0.0397769	5152	tags=50%, list=30%, signal=35%	23085/55737/25963/9779/143187/9570/10490/120892/8218/10228/7879/9527/58533/8729/54497/22836/51479/9648/51542/51560/200576/1213/400/23258/4926/27131/6643/29886/54551/84910/63893/7813/1639/5870/57533/7109/9043
BP	GO:0072698	protein localization to microtubule cytoskeleton	47	0.438223	1.67959	0.00432409	0.0490144	0.0398096	4865	tags=66%, list=29%, signal=47%	84376/11190/9851/636/1729/137886/121441/9419/6790/26005/6491/585/2804/4281/11043/10540/22919/27185/79648/4926/7272/23386/146057/55968/10615/55125/324/5108/29887/4130/10464
MF	GO:0001228	DNA-binding transcription activator activity, RNA polymerase II-specific	487	-0.229733	-1.3115	0.00433389	0.0490568	0.039844	3063	tags=24%, list=18%, signal=20%	4760/860/2302/5452/8463/3214/2005/22877/3725/6297/10620/10002/51621/2624/3201/467/3202/1999/80709/1960/6943/2637/4213/57593/343472/339488/10538/4899/81566/5087/8013/93649/7021/688/3659/23598/4801/7547/9355/54937/1961/4092/7022/283078/6689/6778/9971/51176/7071/5089/56917/1052/10488/1316/1747/3727/134187/4089/5459/1388/3169/4609/1959/4618/5457/4851/84839/23764/2313/25988/4772/6722/2000/10655/1051/2…
BP	GO:0072006	nephron development	141	-0.313334	-1.52869	0.00434305	0.0490916	0.0398723	4765	tags=43%, list=28%, signal=31%	3570/4811/255743/7484/947/79902/51804/59/5420/8842/4853/4868/4358/2625/5727/6495/793/2253/186/26585/7422/2302/3207/84445/9500/6943/7477/5087/3913/7021/26249/6299/282679/652/3280/5311/4089/5979/3237/4609/7471/2247/4851/130497/2296/7827/7481/3911/4070/28514/171023/3611/1285/3976/100133941/6662/5159/9863/655/5310
BP	GO:0051383	kinetochore organization	18	0.595874	1.80445	0.00436705	0.049294	0.0400367	2994	tags=56%, list=18%, signal=46%	55839/387103/10403/1063/81620/10051/9787/1062/10592/83540
BP	GO:0072540	T-helper 17 cell lineage commitment	12	-0.650057	-1.79558	0.00439202	0.0494722	0.0401814	2809	tags=50%, list=17%, signal=42%	30009/51561/10538/3569/3662/4063
CC	GO:0008023	transcription elongation factor complex	41	0.450599	1.68629	0.0044012	0.0494722	0.0401814	2958	tags=32%, list=18%, signal=26%	8458/6830/2074/55209/11198/123169/8621/23168/9646/4300/26610/5925/253714
BP	GO:0010828	positive regulation of glucose transmembrane transport	41	0.45039	1.68551	0.0044012	0.0494722	0.0401814	3097	tags=37%, list=18%, signal=30%	114882/3479/8218/6506/26060/673/1432/23433/4205/3630/5781/6041/79602/2695/26291
BP	GO:0006611	protein export from nucleus	170	0.308719	1.47351	0.00441731	0.0495843	0.0402725	4131	tags=36%, list=24%, signal=28%	6815/55339/10541/4686/811/22916/55153/6830/580/79023/23511/10768/8021/3267/55781/29118/9631/51496/5784/51692/9887/57510/29072/23165/23039/55746/6672/65109/81608/5781/51362/10569/55110/4193/57122/55677/23212/10250/6396/23049/1434/84946/9785/55437/10762/53981/7175/6741/4927/7248/23214/23381/51512/8563/127933/57187/54535/64901/11315/348995/3181/5903
BP	GO:1904018	positive regulation of vasculature development	175	-0.283216	-1.4369	0.00442947	0.0496518	0.0403273	3540	tags=29%, list=21%, signal=23%	51738/6915/339123/2022/861/1893/26585/6376/7422/51564/4192/2624/1215/3373/6019/93649/6237/116844/1003/185/64094/133/9037/8877/10266/7423/7494/25865/2247/80149/4851/694/1524/5740/25/54453/146850/147372/9314/168667/2113/8817/2627/28514/10411/6356/1948/634/358/7075/7424
KEGG	hsa03440	Homologous recombination	37	0.650024	2.35571	2.49897e-07	4.9362e-05	3.43251e-05	3809	tags=70%, list=23%, signal=55%	672/5888/10714/580/83990/8438/7156/146956/472/79184/11073/641/25788/79728/5892/6742/5932/10111/4683/5890/8940/675/7516/29935/7517/5425
KEGG	hsa04658	Th1 and Th2 cell differentiation	91	-0.479135	-2.19817	3.07683e-07	4.9362e-05	3.43251e-05	4577	tags=60%, list=27%, signal=44%	3125/4790/6775/3123/3458/916/5532/4853/3119/55534/2625/3108/3117/3565/2353/5600/4792/3725/30009/7297/3111/6300/10683/3109/27040/3115/4794/6778/920/3127/3118/3551/3561/3460/4851/3112/864/4772/5595/54567/3932/3122/919/3592/28514/915/3558/3113/3566/7535/3596/3714/5970/3560/9794
KEGG	hsa05332	Graft-versus-host disease	37	-0.638659	-2.46181	4.48746e-07	4.9362e-05	3.43251e-05	4971	tags=78%, list=29%, signal=55%	356/355/3002/3125/5551/3812/3123/57292/3458/3119/3108/3117/3105/3111/3109/940/3115/3127/3118/3112/3122/3134/3133/3558/3113/3106/3569/3135/3107
KEGG	hsa04060	Cytokine-cytokine receptor interaction	273	-0.330688	-1.77896	1.19754e-06	9.3751e-05	6.51921e-05	3770	tags=34%, list=22%, signal=27%	5008/386653/3589/3587/3565/1233/11009/3577/50615/27178/6360/10663/1437/2921/1271/1440/1234/50616/1237/58191/6376/3455/9235/1896/939/6358/8743/10913/55504/3953/6363/6367/51561/3627/8740/8792/6387/2920/8793/8795/146433/7042/943/56300/8744/90865/51330/6348/2660/84957/3568/7133/6352/920/652/7132/3588/608/53342/59067/3600/6361/3561/4050/1439/3460/653/1236/1524/1235/2057/6347/3601/8600/85480/6846/269/3…
KEGG	hsa05330	Allograft rejection	36	-0.623036	-2.37454	1.42047e-06	9.3751e-05	6.51921e-05	4971	tags=81%, list=29%, signal=57%	356/355/3002/959/3125/5551/3123/3458/3119/3108/3117/3565/3105/3111/3109/940/3115/3127/3118/3112/3122/3592/3134/3133/3558/3113/3106/3135/3107
KEGG	hsa05166	Human T-cell leukemia virus 1 infection	219	-0.348851	-1.82574	2.35068e-06	0.000129287	8.99032e-05	2310	tags=29%, list=14%, signal=25%	598/3109/4801/115/3115/7042/9586/113/208/920/7132/10488/3127/5293/4089/3600/3118/1388/4609/3551/3561/1959/3383/2114/3112/4772/6722/5595/111/3932/112/3601/3122/2113/7417/1026/5971/915/3134/4488/3133/1030/3558/119504/2648/9020/3113/3106/3569/7538/108/4791/1017/5970/3135/64784/3107/3560/10524/196883/4088/107/567
KEGG	hsa00640	Propanoate metabolism	31	0.647018	2.25403	4.70049e-06	0.000221595	0.000154091	2168	tags=42%, list=13%, signal=37%	79611/51/3030/5095/1629/31/4329/1738/55862/32/3945/26275/8802
KEGG	hsa04061	Viral protein interaction with cytokine and cytokine receptor	92	-0.433707	-1.99755	1.34833e-05	0.000556188	0.000386759	3703	tags=45%, list=22%, signal=35%	3587/1233/11009/3577/27178/6360/2921/1234/1237/6376/6358/8743/6363/6367/3627/8740/6387/2920/8793/8795/146433/6348/7133/6352/7132/3588/6361/3561/1236/1524/1235/6347/6846/3558/3569/6356/6375/2833/6355/8764/3560
KEGG	hsa05310	Asthma	29	-0.629443	-2.28629	1.83486e-05	0.0006497	0.000451785	5006	tags=76%, list=30%, signal=53%	3562/959/3125/3123/3119/3108/3117/3565/3111/2207/3109/3115/3127/3118/5553/3112/2206/3122/3113/6356/3596/2205
KEGG	hsa04514	Cell adhesion molecules	136	-0.373615	-1.82801	1.96879e-05	0.0006497	0.000451785	3745	tags=38%, list=22%, signal=29%	29851/1366/3108/79679/3117/3105/5817/6383/7122/84628/6385/4099/3683/3385/1364/3111/3384/5133/64101/9672/3109/940/3115/926/1003/24146/22829/920/3127/3118/3383/914/3112/57502/923/6382/3695/9378/3122/9071/3134/3133/58494/57555/3113/3106/90952/925/3135/933/3107
KEGG	hsa00620	Pyruvate metabolism	45	0.542806	2.0573	3.80732e-05	0.00108007	0.000751052	2505	tags=38%, list=15%, signal=32%	501/134526/223/2271/31/5091/5160/39/1738/4190/1737/4199/38/32/3945/5106/5313
KEGG	hsa04330	Notch signaling pathway	57	-0.486099	-2.03578	4.23827e-05	0.00108007	0.000751052	2764	tags=40%, list=16%, signal=34%	6310/10683/4242/7090/1857/23462/23220/3280/5664/23385/4851/7089/54567/9612/28514/7091/2648/196403/4855/3714/23493/1855/9794
KEGG	hsa00310	Lysine degradation	49	0.534366	2.06702	4.5454e-05	0.00108007	0.000751052	2571	tags=41%, list=15%, signal=35%	501/55217/3030/223/64324/6419/2122/55870/39/1738/5351/64754/29072/83852/38/2639/5352/1743/51268/9869
KEGG	hsa04940	Type I diabetes mellitus	42	-0.537056	-2.10972	4.58405e-05	0.00108007	0.000751052	4971	tags=71%, list=29%, signal=51%	356/355/3002/3125/5551/3123/3458/2572/3119/3108/3117/3105/3111/3109/940/3115/3127/3118/3112/3122/3592/3134/3133/3558/3113/3106/1363/3135/3107/5799
KEGG	hsa05321	Inflammatory bowel disease	64	-0.475795	-2.02356	5.04342e-05	0.00108007	0.000751052	4577	tags=59%, list=27%, signal=43%	3125/4790/6775/3123/3458/6097/3119/2625/3108/3117/3565/50615/50616/3725/30009/3111/51561/3109/3115/7042/6778/3127/59067/3118/3561/3460/3112/4772/3122/64127/3592/3558/3113/3569/3566/3596/5970/4088
KEGG	hsa04659	Th17 cell differentiation	107	-0.394012	-1.84901	5.23669e-05	0.00108007	0.000751052	4318	tags=51%, list=26%, signal=39%	3123/3458/916/5532/6097/3119/2625/3108/3117/3565/196/50615/5914/861/2353/5600/50616/4792/3725/30009/7297/3111/6300/51561/3109/27040/3115/4794/6778/920/3127/6258/4089/59067/3118/3551/3561/3460/3112/4772/5595/3932/3122/919/915/3558/6257/3113/3569/3566/7535/3662/5970/3560/4088
KEGG	hsa04062	Chemokine signaling pathway	185	-0.32401	-1.66172	7.48884e-05	0.00145372	0.00101088	3406	tags=33%, list=20%, signal=27%	6360/10663/2921/399694/1234/1237/58191/6376/5604/4792/3702/6358/2785/1398/5880/6363/2870/6367/3627/6387/2920/2869/115/408/2885/2787/6348/113/208/2868/6352/5293/6361/3551/1236/1524/5595/111/146850/1235/112/6347/2771/6846/1399/54331/25759/10235/6356/108/2788/7410/6375/2833/5970/6355/2784/196883/5829/5879/107
KEGG	hsa05323	Rheumatoid arthritis	88	-0.413633	-1.88634	8.55535e-05	0.00156848	0.00109068	5194	tags=59%, list=31%, signal=41%	1493/4314/2919/9114/8741/7043/6372/414062/245973/3125/155066/3123/3458/245972/3119/3108/3589/3117/1437/2921/2353/7422/3683/3725/533/3111/51561/8792/6387/2920/3109/940/3115/7042/535/6348/6352/3127/3600/3118/9550/4050/3383/8992/3112/537/6347/3122/8600/525/3113/3569
KEGG	hsa04640	Hematopoietic cell lineage	93	-0.392556	-1.80841	0.000124315	0.00215915	0.00150142	4765	tags=56%, list=28%, signal=40%	3570/3563/3125/1441/2056/947/3678/909/3123/916/1604/924/3119/1791/3108/3589/3117/3565/929/951/4254/1437/1440/3111/2208/921/3109/3115/913/926/911/2323/3568/920/3127/3118/914/3112/931/928/930/2057/3122/915/3113/3569/910/3566/925/100133941/933/3590
KEGG	hsa05224	Breast cancer	147	-0.346951	-1.72166	0.000256771	0.00423672	0.00294611	3369	tags=35%, list=20%, signal=28%	2253/5241/7480/595/399694/2353/5604/3725/10683/7477/7476/2260/2885/1647/1857/51176/23462/6199/208/10912/5293/369/3280/1643/4609/7471/2247/4851/122011/3480/6932/7483/5595/54567/7481/1026/8600/8817/6934/8321/28514/11211/25759/4616/4791/80326/4855/3714/2099/23493/1855
KEGG	hsa04672	Intestinal immune network for IgA production	46	-0.487837	-1.96437	0.000287653	0.00452026	0.00314327	4950	tags=61%, list=29%, signal=43%	8741/959/3125/4055/3123/3119/29851/3108/3117/3565/3111/6387/3109/940/3115/5284/3127/608/3600/3118/3112/3695/3601/3122/3558/9020/3113/3569
KEGG	hsa05169	Epstein-Barr virus infection	194	-0.314045	-1.61786	0.000318197	0.00477295	0.00331899	3096	tags=31%, list=18%, signal=26%	4938/595/5600/5606/3455/4792/3683/3725/7297/3111/6300/2208/3627/3109/4615/3115/4794/1647/6891/208/5719/3127/10912/5293/3280/1643/3118/4609/3551/3383/3112/6892/5709/864/6890/930/57506/3661/3122/919/1026/9612/5971/842/915/3134/3133/9020/3113/3106/3569/3665/4616/4791/1017/5970/3135/3107/5879/10379/567
KEGG	hsa05416	Viral myocarditis	58	-0.439655	-1.84319	0.000412885	0.00592401	0.00411941	4577	tags=60%, list=27%, signal=44%	3125/5551/1981/3123/1604/3119/3108/3117/3105/4625/595/3683/3111/5880/3109/940/3115/3127/3118/3383/3112/25/6442/3122/842/3134/3133/857/3113/3106/6445/3135/3107/1605/5879
KEGG	hsa04740	Olfactory transduction	144	0.349983	1.61419	0.000567405	0.00780182	0.00542519	4855	tags=43%, list=29%, signal=31%	121130/81309/283297/5567/5136/23538/817/442194/81448/138882/1258/6546/343171/127385/390261/283159/219869/119764/81696/124538/26538/81285/8392/7932/26338/219958/26539/390038/810/26189/282763/8590/285659/81328/26529/26341/144124/286365/338674/801/4991/81697/392138/26531/5593/26735/5592/341276/255725/26333/26716/387748/219464/254973/8386/138804/26659/391194/26658/5153/26188/390883
KEGG	hsa00280	Valine, leucine and isoleucine degradation	47	0.479431	1.84222	0.000801021	0.0105735	0.00735253	2480	tags=34%, list=15%, signal=29%	501/3030/5095/223/1629/586/4329/39/1738/34/56922/38/3712/26275/65985/64087
KEGG	hsa04612	Antigen processing and presentation	68	-0.41696	-1.79748	0.000902794	0.0114585	0.00796798	4687	tags=56%, list=28%, signal=41%	3310/3125/3812/3123/57292/3458/3823/972/3119/3108/3117/3105/3822/5993/3111/3109/4801/3115/926/6891/920/3127/3305/3118/3112/6892/5720/6890/3122/3134/3133/3113/3106/4261/925/3135/3107/567
KEGG	hsa00071	Fatty acid degradation	42	0.479313	1.80296	0.00106097	0.012495	0.00868867	3290	tags=40%, list=19%, signal=33%	501/51/3030/223/10455/39/33/34/38/2639/2180/1376/2181/81616/51703/3032/10449
KEGG	hsa05340	Primary immunodeficiency	36	-0.495282	-1.88764	0.0010973	0.012495	0.00868867	4321	tags=56%, list=26%, signal=41%	29760/916/7374/29851/973/5993/100/926/6891/920/3561/3543/6890/930/3932/915/4261/925/7535/84876
KEGG	hsa05320	Autoimmune thyroid disease	46	-0.458892	-1.84782	0.00109804	0.012495	0.00868867	4971	tags=59%, list=29%, signal=42%	356/355/3002/959/3125/5551/3123/3119/3108/3117/3565/3105/3111/3109/940/3115/3127/3118/3112/3122/3134/3133/3558/3113/3106/3135/3107
KEGG	hsa05164	Influenza A	157	-0.318157	-1.60266	0.00116166	0.0127782	0.00888565	3338	tags=32%, list=20%, signal=26%	291/4938/2224/51284/3455/5604/4792/8743/7297/3111/4599/7113/3627/3109/4615/3115/8795/90865/148022/208/4600/6352/7132/3127/5293/29107/9021/3118/3551/3383/3460/3112/56649/5595/56000/57506/3661/6347/3122/10482/3592/842/5371/7177/23430/3113/3569/3665/4261/5970/10379
KEGG	hsa04926	Relaxin signaling pathway	128	-0.331819	-1.60727	0.00124252	0.0129904	0.00903317	3180	tags=34%, list=19%, signal=27%	399694/2353/5600/7422/5604/4792/2769/3725/2785/6300/6019/115/408/2885/122042/9586/2787/1288/113/208/59350/10488/5293/1388/4322/1287/7423/4313/1910/5595/111/112/2771/1285/54331/25759/108/2788/5970/7424/2784/196883/107
KEGG	hsa01200	Carbon metabolism	108	0.380214	1.69619	0.00125967	0.0129904	0.00903317	3619	tags=36%, list=21%, signal=29%	6120/51/5095/2271/48/2098/5226/7086/4329/5091/5160/3419/39/3417/1738/4190/84706/1737/4199/38/6472/2023/26275/8802/1743/3099/2805/5313/113675/1431/2539/6888/29968/847/2806/132158/8801/4200/5162
KEGG	hsa04630	JAK-STAT signaling pathway	152	-0.309992	-1.54992	0.00153203	0.0153203	0.0106534	3770	tags=32%, list=22%, signal=25%	5008/3589/3587/3565/11009/50615/1437/595/1271/1440/50616/3455/7297/3953/51561/10401/598/2885/6778/3568/208/3588/5293/53342/59067/9021/3600/4609/3561/1439/3460/8651/2057/3601/1026/8835/85480/3592/3976/3558/3569/2273/3566/5292/3596/5159/3560/3590/10379
KEGG	hsa03013	Nucleocytoplasmic transport	94	0.385112	1.6785	0.00172751	0.016767	0.0116593	4368	tags=44%, list=26%, signal=33%	3839/4686/22916/10526/3842/3837/3843/79023/23511/8021/9631/22985/55161/10527/57510/10073/51194/23165/23039/51808/55746/65109/25909/55110/57122/10250/6396/1434/10762/55705/7175/4927/23214/8563/57187/64901/348995/5411/5903/1915/3838
KEGG	hsa03460	Fanconi anemia pathway	48	0.451829	1.74107	0.00180123	0.016983	0.0118096	3298	tags=40%, list=20%, signal=32%	672/5888/55215/83990/2072/29089/7156/146956/641/2177/353497/5429/51455/79728/8940/675/51426/29935/545
KEGG	hsa04668	TNF signaling pathway	111	-0.33257	-1.57891	0.00189237	0.0173468	0.0120625	3388	tags=43%, list=20%, signal=35%	4790/7187/468/1906/197259/64764/6416/9530/8717/1326/1437/2921/2353/5600/5606/6376/5604/4792/3725/6300/3627/2920/3659/7185/9586/7133/208/6352/7132/10488/602/5293/9021/3600/153090/1388/3551/3383/1051/5595/6347/64127/3976/3726/9020/3569/5970/7424
KEGG	hsa01212	Fatty acid metabolism	52	0.445839	1.74977	0.00199942	0.0178327	0.0124004	4821	tags=54%, list=29%, signal=39%	51/3030/31/3295/39/33/3992/34/79071/2194/38/6319/51144/5538/2180/1376/2181/81616/51703/3032/10449/79993/51102/3033/36/8310/197322/84869
KEGG	hsa04110	Cell cycle	124	0.35258	1.59659	0.00231078	0.0200673	0.0139543	3607	tags=38%, list=21%, signal=30%	7529/8243/11200/10735/8697/991/995/993/10744/4087/472/701/9133/983/7465/1111/5933/891/5347/8318/6502/699/990/3066/4998/9088/5000/2033/5885/4193/996/898/890/4175/1022/4172/5591/4171/5925/1031/9232/545/6500/23595/4173/7272/1870
KEGG	hsa05226	Gastric cancer	148	-0.311567	-1.55236	0.00249731	0.0210305	0.0146241	2165	tags=23%, list=13%, signal=20%	2885/1647/7042/1857/51176/6199/208/10912/5293/369/6258/4089/1643/4609/7471/2247/122011/6932/7483/5595/7481/1026/8817/6934/8321/11211/1030/6257/25759/4616/80326/1017/1855/4088
KEGG	hsa03030	DNA replication	36	0.486579	1.75537	0.00260629	0.0210305	0.0146241	4799	tags=50%, list=28%, signal=36%	5981/5422/10714/5558/2237/10535/6742/4175/4172/4171/29935/5557/4173/5984/5425/5985/4174/56655
KEGG	hsa03022	Basal transcription factors	39	0.48902	1.80841	0.00265832	0.0210305	0.0146241	3430	tags=41%, list=20%, signal=33%	138474/2957/2967/8148/6872/2962/6884/51616/2965/2969/1022/6883/6873/9519/2960/4331
KEGG	hsa03015	mRNA surveillance pathway	86	0.383774	1.62945	0.00268456	0.0210305	0.0146241	3090	tags=31%, list=18%, signal=26%	55339/4686/1477/22916/11051/26986/23708/22985/1478/56903/51692/5527/9887/23435/64895/1479/5529/65109/81608/55110/10767/8731/10250/53918/23049/53981/11052
KEGG	hsa05217	Basal cell carcinoma	63	-0.396931	-1.68782	0.00279386	0.0210305	0.0146241	2581	tags=30%, list=15%, signal=26%	7477/7476/1647/1857/51176/652/10912/1643/7471/6932/7483/7481/1026/6934/8321/11211/4616/80326/1855
KEGG	hsa05167	Kaposi sarcoma-associated herpesvirus infection	184	-0.28369	-1.4508	0.00280407	0.0210305	0.0146241	3265	tags=29%, list=19%, signal=24%	7311/2921/595/2353/5600/1234/1237/7422/3455/5604/4792/3725/7297/4277/2785/6300/51806/9261/2920/2787/51176/148022/131450/208/7132/5293/4609/1827/3551/3383/2247/4772/6932/5595/146850/3661/100507436/1026/6934/842/3134/3133/54331/3106/3569/3665/7538/2788/5970/3135/3107/2784/5879/10379
KEGG	hsa00020	Citrate cycle (TCA cycle)	30	0.510984	1.75324	0.00294758	0.0213274	0.0148306	3966	tags=57%, list=23%, signal=43%	2271/48/5091/5160/3419/3417/1738/4190/1737/8802/1743/5106/1431/8801/5162/5105/47
KEGG	hsa05163	Human cytomegalovirus infection	213	-0.285148	-1.48844	0.00297292	0.0213274	0.0148306	3096	tags=28%, list=18%, signal=23%	5600/1234/6376/7422/5604/4792/2785/1398/5880/6300/1029/51806/6387/115/2885/9586/2787/6891/6348/113/6199/208/6352/7132/10488/3588/5293/1388/4609/3551/6892/4772/6890/5595/111/3661/112/6347/2771/1026/842/3134/1399/3133/54331/6009/3106/3569/108/2788/5970/3135/3107/2784/196883/5829/5879/5734/107/567
KEGG	hsa05034	Alcoholism	105	-0.333929	-1.57131	0.00317142	0.0222674	0.0154842	2165	tags=24%, list=13%, signal=21%	2885/9586/2787/5569/10488/369/1388/4915/4129/135/5595/111/2771/627/8841/54331/25759/9759/10645/2788/1812/6571/83933/2784/2030
KEGG	hsa00534	Glycosaminoglycan biosynthesis - heparan sulfate / heparin	24	-0.522773	-1.79861	0.0037065	0.0244649	0.0170123	2133	tags=46%, list=13%, signal=40%	266722/90161/222537/9957/126792/9955/2131/9956/3340/8509/9953
KEGG	hsa04932	Non-alcoholic fatty liver disease	149	-0.314994	-1.57052	0.00370957	0.0244649	0.0170123	3154	tags=30%, list=19%, signal=25%	2353/5600/5563/1349/22877/3725/4519/3953/1345/3667/9167/6300/1351/8660/4696/4717/29796/5564/208/7132/1327/1347/5293/2081/1346/9021/3551/84701/7494/51094/6391/6392/4700/1337/4512/56901/4710/4724/4697/1350/3569/5970/6720/5879/1571
KEGG	hsa04072	Phospholipase D signaling pathway	138	-0.301691	-1.48417	0.00375619	0.0244649	0.0170123	2457	tags=25%, list=15%, signal=21%	27128/2917/2207/1902/115/6237/2885/382/113/9267/185/208/5293/8877/8605/9266/5595/111/146850/23566/112/2206/5338/5900/10411/57121/8526/6009/25759/108/2205/5159/196883/107
KEGG	hsa01240	Biosynthesis of cofactors	128	0.337417	1.53636	0.00378094	0.0244649	0.0170123	5402	tags=41%, list=32%, signal=28%	212/10243/51109/4522/29922/154807/204/11019/586/10201/3145/79646/1738/2729/1355/195814/53354/6472/2235/8564/55163/158/8942/56474/790/64802/1723/10797/29968/51004/27235/1352/5372/7365/51727/249/250/124454/6697/27010/1719/7372/84274/8566/7360/205/3620/6470/5373/7366/27430/1728/55191
KEGG	hsa05170	Human immunodeficiency virus 1 infection	197	-0.280834	-1.44648	0.00412174	0.0261572	0.0181891	3154	tags=29%, list=19%, signal=24%	2353/5600/1234/5606/5604/4792/5063/3725/2785/1398/5880/6300/51806/598/4615/2787/6891/9616/7133/6199/208/920/7132/5293/1072/8907/3551/6892/4772/200316/6890/5595/3661/130340/2771/27350/919/842/915/3134/1399/3133/60489/54331/3106/8906/164668/2788/3985/5970/3135/684/3107/2784/5829/5879/567
KEGG	hsa04934	Cushing syndrome	153	-0.304644	-1.52335	0.00450915	0.0280758	0.0195232	2581	tags=27%, list=15%, signal=23%	7477/1029/7476/5087/775/818/115/1857/9586/3949/51176/113/185/10488/1388/7471/51655/6932/7483/5595/111/112/2771/3777/7481/815/1026/6934/8321/816/11211/1030/3164/108/80326/1017/84876/196883/949/1855/107
KEGG	hsa05202	Transcriptional misregulation in cancer	163	-0.295903	-1.49855	0.00488918	0.0298783	0.0207766	3402	tags=30%, list=20%, signal=24%	5914/861/1437/4298/84444/6760/8938/860/3207/2005/1025/604/5077/2130/7113/3486/5087/8013/598/1647/7185/10912/6258/5327/1643/1848/4609/8864/8861/4005/2313/3480/1051/4149/9915/3695/2078/1026/51513/5371/3398/6257/3569/5328/4616/5970/3560/64919/7102
KEGG	hsa03018	RNA degradation	70	0.381755	1.57483	0.00555206	0.0333124	0.0231646	2039	tags=27%, list=12%, signal=24%	80153/1656/26986/51010/5394/5393/25904/23016/10200/4848/55802/131870/84186/115752/5073/3329/29883/246175/2023
KEGG	hsa04141	Protein processing in endoplasmic reticulum	161	0.309507	1.44522	0.00666509	0.0392764	0.0273118	4176	tags=36%, list=25%, signal=27%	56886/6747/811/5611/3320/3703/29927/6238/5610/7415/6400/2923/64215/9601/6184/10525/64374/23190/10277/7993/51360/3326/23480/6745/22926/22872/7184/10484/51128/56681/9871/10808/50613/3312/6396/5602/10113/29979/8720/79748/10961/80267/201595/55757/4287/27102/54431/6500/3309/10970/5589/8454/85479/55968/7095/9373/10130/1965
KEGG	hsa04916	Melanogenesis	100	-0.330282	-1.53648	0.00689137	0.0398974	0.0277436	2581	tags=29%, list=15%, signal=25%	7477/51806/7476/818/115/4157/1857/51176/113/10488/7471/1910/6932/7483/5595/111/112/2771/7481/815/6934/8321/816/11211/108/80326/196883/1855/107
KEGG	hsa05165	Human papillomavirus infection	321	-0.244332	-1.3344	0.00703432	0.0400229	0.0278309	2808	tags=23%, list=17%, signal=20%	7297/533/63923/256076/4599/10474/7477/4242/131873/7476/3913/54626/3659/57801/8515/2885/1857/9586/1288/535/148022/23462/6199/208/4600/7132/10488/5293/3280/1287/7148/10319/3551/1299/9550/3693/7471/8992/4851/5525/122011/7059/6932/7483/5595/5516/3661/537/3695/7481/1026/3911/6934/8321/525/11211/9368/3134/3133/1285/6009/3106/80326/1017/4855/5970/5159/3135/3107/23493/1855/5829/9794/10379/5734
KEGG	hsa04010	MAPK signaling pathway	287	-0.246911	-1.33233	0.00827506	0.0462842	0.0321849	3395	tags=28%, list=20%, signal=23%	4254/1326/2253/783/8912/2872/84867/23162/8569/2353/22800/5600/5606/7422/5604/2005/3725/2316/1398/5880/6300/1942/1846/994/9261/2260/775/1850/9064/1847/4615/6237/408/2885/7039/1647/7042/10125/2323/2264/208/7132/10912/369/3727/9479/5778/3305/4915/1848/4609/7423/8605/3551/2247/55799/3480/4772/6722/11184/5801/4149/5595/1843/1844/627/5971/8817/782/1399/3164/4908/9020/10235/4616/4791/5970/5159/7424/4909…
KEGG	hsa00980	Metabolism of xenobiotics by cytochrome P450	60	-0.374702	-1.58907	0.0086158	0.0473869	0.0329517	5937	tags=55%, list=35%, signal=36%	2944/1645/374875/246181/2052/10720/2938/3290/2948/221/222/127/8574/7367/1572/126/4258/4259/27306/1577/2953/874/124/29785/1559/873/2949/218/1544/1576/1555/2946/1571
KEGG	hsa04130	SNARE interactions in vesicular transport	31	0.479781	1.67143	0.00908581	0.0490889	0.0341352	3012	tags=35%, list=18%, signal=29%	55014/143187/9570/10490/10228/9527/53407/2054/9342/8417/55850
KEGG	hsa03450	Non-homologous end-joining	12	0.626568	1.69771	0.00922277	0.0490889	0.0341352	3627	tags=67%, list=21%, signal=52%	2547/7518/2237/7520/10111/5591/64421/79840

## Sheet: PBRM1
ONTOLOGY	ID	Description	setSize	enrichmentScore	NES	pvalue	p.adjust	qvalues	rank	leading_edge	core_enrichment
MF	GO:0004386	helicase activity	152	0.522875	2.39388	1e-10	1.37108e-07	1.18038e-07	4250	tags=50%, list=25%, signal=38%	9931/257218/11056/57680/23064/10146/1656/6596/57062/9716/546/6595/23020/64848/80205/10973/23405/55636/9416/8467/10521/8458/23132/64135/9557/50485/93973/2547/7520/8886/5888/56919/84515/6832/54617/1107/83990/1105/4683/1106/8438/5965/1108/1659/83479/55760/1660/6597/89797/79913/55308/9879/51659/84181/23586/11325/1662/4172/79009/7486/10111/79665/90957/641/91351/1654/254394/1653/9785/4175/54505/29118/5…
MF	GO:0008094	DNA-dependent ATPase activity	102	0.582873	2.5288	1e-10	1.37108e-07	1.18038e-07	4440	tags=60%, list=26%, signal=44%	55193/5981/57680/23064/10146/6596/4437/546/6595/2074/80205/10973/55636/8467/84083/8458/23132/9557/50485/2956/93973/2547/7520/5888/5890/84515/6832/54617/1107/83990/1105/4683/1106/8438/5965/1108/7516/1660/1022/6597/5884/2186/89797/79913/51659/84181/7153/4172/7486/10111/641/1654/254394/5928/4175/57697/4173/8607/7155/10721/5984
MF	GO:0016887	ATPase activity	390	0.465413	2.36718	1e-10	1.37108e-07	1.18038e-07	3539	tags=39%, list=21%, signal=31%	55193/9931/257218/5981/11056/57680/23064/10146/1656/4644/6596/57062/9716/10396/4437/57674/546/23499/10060/166378/3320/6595/84239/23020/64848/2074/80205/10973/23405/83752/22985/55614/55729/55636/55582/9416/79572/10257/29789/22880/84056/8467/10521/54454/84083/8458/3312/23132/64135/1769/84896/55137/9557/55605/22/10694/23303/10845/27030/50485/2956/4905/93973/4642/2547/7520/11127/8886/23461/5888/56919…
BP	GO:0033044	regulation of chromosome organization	317	0.405096	2.01761	1e-10	1.37108e-07	1.18038e-07	3756	tags=40%, list=22%, signal=32%	8678/5927/817/51535/23049/546/6418/7013/9320/2072/22948/57708/25836/5588/2332/22823/54737/6830/55729/472/9252/56252/55869/7203/23168/22880/120892/3550/55755/5073/54454/6421/55209/5394/83852/142/9733/64324/4216/10694/11011/6950/29117/79618/4300/8658/7520/23741/8697/6419/23081/3720/54552/144108/23137/10460/1063/55100/84656/991/348654/55781/5594/9869/8726/55183/6742/54984/1499/10744/701/29028/7874/4…
BP	GO:0051983	regulation of chromosome segregation	96	0.561208	2.42666	1e-10	1.37108e-07	1.18038e-07	3840	tags=54%, list=23%, signal=42%	8678/546/1459/9698/29127/25836/472/55869/3550/55755/6421/8658/8697/1778/23137/56852/10460/1063/991/348654/55781/1499/10744/701/7175/4926/55920/11004/5347/113130/990/79677/4288/10403/10615/9232/11065/5885/699/64682/996/29945/9184/9183/7272/4751/116028/3192/84101/7756/9787/8881
BP	GO:0006397	mRNA processing	459	0.369754	1.8986	1.01787e-10	1.37108e-07	1.18038e-07	4176	tags=41%, list=25%, signal=32%	23091/51319/153527/988/23064/10492/25929/9716/151987/58517/9169/154007/26986/285672/5978/7375/55599/55339/23020/8621/55269/10768/9128/22985/2332/10946/8731/55094/56259/246175/6830/51692/57461/9416/580/6294/6433/220988/1477/64783/22916/10521/3550/55596/55660/23450/6421/57466/25888/8458/3312/11051/51755/65109/9904/9733/10250/9588/55131/23435/9343/2967/23248/51503/55692/4686/51340/24148/4154/23350/1…
BP	GO:0022613	ribonucleoprotein complex biogenesis	392	0.378652	1.92697	1.94523e-10	2.08173e-07	1.79218e-07	2860	tags=30%, list=17%, signal=26%	55623/84294/1975/55153/11056/27340/8661/23064/25929/117246/9169/51575/10813/55035/7375/11103/3320/23020/23405/26149/10946/51010/8667/51386/134430/55636/57461/9416/1968/51106/472/6433/55164/8664/55127/10521/55003/29102/5394/3326/8850/11051/7248/9733/22894/28987/5393/63899/23016/6129/55692/4686/51340/90441/24148/23160/10658/83939/4927/7520/22984/8886/57109/51729/9790/23212/29889/54552/11137/79066/8…
BP	GO:0000819	sister chromatid segregation	172	0.469918	2.19102	2.0606e-10	2.08173e-07	1.79218e-07	4344	tags=51%, list=26%, signal=38%	8678/10735/23047/546/29127/25836/3837/7273/9113/92421/8243/472/55869/3550/55755/6421/129563/25978/9918/8658/8697/23212/23397/25936/79980/64151/9928/23137/10460/1063/80218/23126/991/348654/55781/54617/54984/1499/10744/701/7175/3833/4926/55143/10051/51203/11004/5347/113130/3619/5901/990/10403/10615/9232/11065/5885/27243/699/64682/996/9055/29945/9184/9183/7153/7272/4751/116028/3192/84101/7756/9787/1…
BP	GO:0007059	chromosome segregation	279	0.409024	2.01862	3.83412e-10	3.44304e-07	2.96415e-07	4288	tags=46%, list=25%, signal=35%	8678/10735/23047/546/10097/1459/7013/9698/2072/29127/25836/3837/7273/8239/9113/92421/8243/472/55869/2908/3550/55755/6421/83852/129563/25978/9918/7156/387103/27030/11011/8658/8697/23212/2177/55839/23397/146956/25936/79980/1778/64151/9928/152185/23137/1104/56852/10460/1063/80218/23126/991/348654/55781/54617/8780/83990/54984/1499/10744/701/7175/157313/3833/4926/55143/6847/55920/79023/10051/51203/647…
BP	GO:0008380	RNA splicing	412	0.372887	1.904	7.20759e-10	5.82518e-07	5.01497e-07	3379	tags=35%, list=20%, signal=29%	23091/51319/153527/988/23064/10492/25929/9716/151987/58517/9169/154007/26986/285672/5978/7375/55599/55339/23020/8621/55269/9128/22985/2332/10946/8148/55094/56259/9360/6830/389677/27332/51692/57461/64121/9416/6433/220988/1477/64783/22916/10521/3550/55596/55660/23450/6421/8458/3312/11051/51755/65109/9904/9733/10250/9588/55131/23435/9343/51503/55692/4686/51340/24148/6100/4154/23350/10658/10081/51163…
BP	GO:0071103	DNA conformation change	255	0.415302	2.03578	1.1457e-09	8.41774e-07	7.24694e-07	4643	tags=47%, list=27%, signal=35%	257218/57680/23064/10146/3146/51535/546/23522/9131/6418/51773/2074/80205/10973/55320/22985/7994/25836/7273/54737/10541/55729/55636/22880/8467/83852/84083/23132/142/9733/116447/9918/7156/9557/2967/7508/387103/5813/50485/2547/7520/5888/23523/55839/23397/144108/79172/84515/64151/2965/56852/6832/7316/1107/9869/6742/83990/1105/4683/7175/1106/8438/5965/1108/83989/6847/29855/10051/64754/51203/113130/166…
BP	GO:0006281	DNA repair	472	0.347788	1.79087	2.69228e-09	1.80177e-06	1.55117e-06	3610	tags=34%, list=21%, signal=28%	257218/5981/64710/988/23064/57551/3146/23047/29072/9716/151987/4437/11198/23049/546/55159/10097/51347/55339/2074/9320/2072/10973/25836/25939/51455/26122/11073/55218/8243/57461/29935/580/472/55215/143/2073/6421/8924/84083/54840/142/23503/5429/7158/55137/55031/9557/63967/54891/221120/675/2967/22890/2033/7508/158880/55775/2969/51426/27030/50485/2956/93973/2547/8555/7520/6419/5422/11200/8914/57109/58…
BP	GO:0000070	mitotic sister chromatid segregation	145	0.479161	2.18941	2.89818e-09	1.80177e-06	1.55117e-06	4151	tags=50%, list=25%, signal=38%	8678/23047/546/29127/25836/3837/7273/92421/8243/472/3550/55755/129563/25978/9918/8658/8697/23212/23397/25936/79980/64151/9928/23137/10460/1063/80218/23126/991/348654/55781/54617/54984/10744/701/7175/3833/4926/55143/10051/51203/11004/5347/113130/3619/5901/990/10403/10615/9232/11065/5885/27243/699/64682/996/9055/29945/9184/9183/7272/4751/3192/84101/7756/9787/9493/8881/24137/891/7290/56155/11130
MF	GO:0042393	histone binding	210	0.432649	2.07038	5.44907e-09	3.14567e-06	2.70815e-06	2195	tags=33%, list=13%, signal=29%	55193/5927/9958/57680/6599/23468/55206/81611/546/8028/6595/23522/6418/51773/9682/23613/7994/2332/22823/54737/6872/10541/10527/6830/54799/138474/9031/10771/8467/54556/54454/9733/55705/9918/23512/10765/7158/5929/51460/5757/158880/2956/29117/4300/8658/9678/6907/144108/11137/3717/5579/79718/55689/84295/1104/23520/10389/8125/84656/55023/6772/6322/54617/10943/91133/29028/1105/1106/7862
BP	GO:0032392	DNA geometric change	107	0.523135	2.28972	6.72952e-09	3.36623e-06	2.89803e-06	4956	tags=61%, list=29%, signal=43%	57680/23064/10146/3146/546/2074/80205/10973/55636/84083/23132/142/9557/2967/7508/5813/50485/2547/7520/5888/84515/2965/56852/6832/7316/1107/6742/83990/1105/4683/1106/8438/5965/1108/1660/1642/89797/51659/84181/7153/4172/3148/3181/7486/10111/7314/4331/641/1654/254394/1653/4175/57697/4173/8607/10721/5984/25913/6594/8451/25788/8450/56916/9400/92797
BP	GO:0098813	nuclear chromosome segregation	223	0.417761	2.00706	6.73864e-09	3.36623e-06	2.89803e-06	4288	tags=45%, list=25%, signal=34%	8678/10735/23047/546/10097/7013/2072/29127/25836/3837/7273/9113/92421/8243/472/55869/3550/55755/6421/129563/25978/9918/27030/8658/8697/23212/2177/23397/146956/25936/79980/1778/64151/9928/152185/23137/10460/1063/80218/23126/991/348654/55781/54617/83990/54984/1499/10744/701/7175/3833/4926/55143/6847/55920/10051/51203/11004/5347/113130/3619/5901/990/4292/10403/10615/9232/11065/5885/27243/699/64682/9…
BP	GO:0140014	mitotic nuclear division	258	0.406267	1.99338	7.08067e-09	3.36623e-06	2.89803e-06	4242	tags=45%, list=25%, signal=34%	8678/2059/10735/23047/79598/546/331/8621/29127/25836/3837/3479/7273/23332/92421/8243/472/3550/55755/129563/2801/25978/9918/10201/685/79866/8658/8555/8697/11200/23212/23397/25936/79980/5579/64151/9928/91754/152185/22974/137886/9133/23137/1104/10460/1063/80218/23126/55023/991/348654/55781/54617/23122/54984/10744/701/7175/3833/4926/3796/55143/10051/51203/64793/11004/6790/5347/255324/113130/55125/361…
MF	GO:0140098	catalytic activity, acting on RNA	314	0.38473	1.91028	1.08672e-08	4.87935e-06	4.20069e-06	4158	tags=38%, list=25%, signal=29%	10352/11056/10146/1656/117246/4848/57062/9716/83480/91801/11128/23020/64848/10623/127253/23405/25939/55703/8731/51010/246175/55218/51692/9416/51106/54901/10521/5073/29102/5394/27297/146857/129563/64135/54487/22894/5558/9412/55798/28987/51067/57570/55039/221120/5393/63899/23016/80153/51095/10622/51163/10056/25885/8886/56919/115752/79066/6832/57721/113802/7257/5511/84172/83990/6041/79828/81875/1509…
BP	GO:0032508	DNA duplex unwinding	100	0.519796	2.25037	1.35228e-08	5.75217e-06	4.95211e-06	4956	tags=60%, list=29%, signal=43%	57680/23064/10146/546/2074/80205/10973/55636/84083/23132/142/9557/2967/7508/5813/50485/2547/7520/5888/84515/2965/56852/6832/7316/1107/6742/83990/1105/4683/1106/5965/1108/1660/1642/89797/51659/84181/7153/4172/7486/10111/7314/4331/641/1654/254394/1653/4175/57697/4173/8607/10721/5984/25913/8451/25788/8450/56916/9400/92797
BP	GO:0048285	organelle fission	408	0.354611	1.80957	1.57008e-08	6.34469e-06	5.46222e-06	3768	tags=35%, list=22%, signal=28%	8678/80821/2059/10735/23047/79598/4437/546/331/10097/8621/54332/7013/2072/29127/25836/3837/3479/7273/23332/92421/8243/55737/138474/23236/472/120892/3550/55755/129563/2801/25978/9918/10201/675/685/27030/259266/79866/8658/8555/8697/11200/5888/23212/2177/23397/146956/23304/5890/25936/79980/5579/64151/9928/91754/152185/22974/137886/9133/23137/1104/10460/1063/80218/56947/23126/55023/991/348654/811/557…
BP	GO:0033045	regulation of sister chromatid segregation	78	0.551995	2.31454	2.25872e-08	8.69284e-06	7.48377e-06	4121	tags=55%, list=24%, signal=42%	8678/546/25836/472/55869/3550/55755/6421/8658/8697/23137/10460/1063/991/348654/55781/1499/10744/701/7175/4926/5347/113130/990/10403/9232/11065/5885/699/64682/996/29945/9184/9183/7272/116028/3192/84101/7756/9787/8881/891/56155
BP	GO:0000280	nuclear division	369	0.359706	1.81875	2.50616e-08	9.20671e-06	7.92618e-06	4242	tags=39%, list=25%, signal=30%	8678/2059/10735/23047/79598/4437/546/331/10097/8621/7013/2072/29127/25836/3837/3479/7273/23332/92421/8243/138474/23236/472/3550/55755/129563/2801/25978/9918/10201/675/685/27030/259266/79866/8658/8555/8697/11200/5888/23212/2177/23397/146956/23304/5890/25936/79980/5579/64151/9928/91754/152185/22974/137886/9133/23137/1104/10460/1063/80218/23126/55023/991/348654/811/55781/54617/23122/83990/54984/1074…
BP	GO:0000723	telomere maintenance	138	0.465411	2.11912	4.30456e-08	1.51259e-05	1.3022e-05	3745	tags=46%, list=22%, signal=36%	5981/23049/546/3320/7013/2072/22948/5588/6672/472/56252/55869/7203/5073/5394/3326/142/5558/4216/10694/675/50485/6950/79618/2547/8658/7520/5422/5888/54552/23137/10714/64421/5594/55183/54984/1499/7874/4683/3178/24144/55226/54464/10728/9937/10575/1736/79677/26354/7011/3184/545/8550/23293/23381/3181/7486/10111/4751/3192/9156/908/641
BP	GO:0031023	microtubule organizing center organization	127	0.477631	2.15922	4.62311e-08	1.55683e-05	1.34029e-05	3550	tags=49%, list=21%, signal=39%	9475/23032/54875/9793/4659/10806/585/23332/92421/26005/22995/55755/9851/8850/2801/25978/51199/9648/10015/675/7840/11127/11190/152185/137886/25914/80254/348654/1107/23122/1499/51652/4926/5048/7516/64793/6790/5347/5314/23291/116840/23177/93323/55125/983/3832/79648/10403/672/5108/27243/1070/55835/26973/4957/79441/1111/6491/25886/9738/56890/4751
BP	GO:0000375	RNA splicing, via transesterification reactions	331	0.363275	1.81498	6.99549e-08	2.2615e-05	1.94696e-05	3486	tags=36%, list=21%, signal=29%	51319/153527/988/23064/10492/25929/9716/58517/9169/154007/26986/5978/7375/55599/55339/23020/8621/55269/9128/2332/10946/55094/56259/51692/57461/9416/6433/220988/1477/64783/22916/10521/3550/55596/55660/23450/6421/3312/11051/65109/9904/9733/10250/9588/9343/51503/55692/4686/51340/24148/4154/23350/10658/10081/51163/51574/51729/7072/79066/4691/54960/10180/5356/57721/29896/55285/8233/23013/9129/22826/55…
BP	GO:0032200	telomere organization	139	0.460976	2.10257	9.49048e-08	2.95008e-05	2.53976e-05	3745	tags=45%, list=22%, signal=36%	5981/23049/546/3320/7013/2072/22948/5588/6672/472/56252/55869/7203/5073/5394/3326/142/5558/4216/10694/675/50485/6950/79618/2547/8658/7520/5422/5888/54552/23137/10714/64421/5594/55183/54984/1499/7874/4683/3178/24144/55226/54464/10728/9937/10575/1736/79677/26354/7011/3184/545/8550/23293/23381/3181/7486/10111/4751/3192/9156/908/641
BP	GO:0006403	RNA localization	214	0.40618	1.94494	1.03084e-07	3.08565e-05	2.65647e-05	3802	tags=43%, list=23%, signal=34%	55153/29072/23049/9793/55339/7013/57097/22948/2332/51010/6830/10643/51692/472/55164/7203/22916/5073/6421/5394/65109/7248/636/9631/10250/10694/55746/8021/5813/4686/24148/6950/23165/8658/4927/9887/25909/23212/144983/55341/64062/3267/23299/10644/55781/9984/26019/10128/7175/3178/10073/10569/79023/23404/9877/51808/54830/57187/6431/23511/1660/51602/10575/5901/6396/1736/9804/11052/64901/55677/10762/1070…
BP	GO:0006302	double-strand break repair	207	0.41196	1.9649	1.21672e-07	3.39592e-05	2.92359e-05	3610	tags=41%, list=21%, signal=33%	64710/23064/29072/151987/55159/10097/2074/9320/2072/25836/25939/55218/29935/580/472/6421/8924/54840/142/23503/7158/55137/675/158880/55775/50485/93973/2547/7520/6419/5422/11200/8914/5888/7415/2177/146956/5890/84515/23137/55100/64421/348654/54617/55183/7518/3980/83990/79184/4683/24144/8438/5965/2305/7516/22909/113130/9937/51366/151636/4292/353497/79913/672/5885/7336/64210/57599/165918/51659/2521/11…
BP	GO:0000377	RNA splicing, via transesterification reactions with bulged adenosine as nucleophile	328	0.364775	1.82066	1.26055e-07	3.39592e-05	2.92359e-05	3486	tags=36%, list=21%, signal=29%	51319/153527/988/23064/10492/25929/9716/58517/9169/154007/26986/5978/7375/55599/55339/23020/8621/55269/9128/2332/10946/55094/56259/51692/57461/9416/6433/220988/1477/64783/22916/10521/3550/55596/55660/23450/6421/3312/11051/65109/9904/9733/10250/9588/9343/51503/55692/4686/51340/24148/4154/23350/10658/10081/51163/51574/51729/7072/79066/4691/54960/10180/5356/57721/29896/55285/8233/23013/9129/22826/55…
BP	GO:0000398	mRNA splicing, via spliceosome	328	0.364775	1.82066	1.26055e-07	3.39592e-05	2.92359e-05	3486	tags=36%, list=21%, signal=29%	51319/153527/988/23064/10492/25929/9716/58517/9169/154007/26986/5978/7375/55599/55339/23020/8621/55269/9128/2332/10946/55094/56259/51692/57461/9416/6433/220988/1477/64783/22916/10521/3550/55596/55660/23450/6421/3312/11051/65109/9904/9733/10250/9588/9343/51503/55692/4686/51340/24148/4154/23350/10658/10081/51163/51574/51729/7072/79066/4691/54960/10180/5356/57721/29896/55285/8233/23013/9129/22826/55…
CC	GO:0062023	collagen-containing extracellular matrix	402	-0.305827	-1.69958	1.94181e-07	5.0625e-05	4.35837e-05	4341	tags=35%, list=26%, signal=27%	3273/5549/89777/3914/78987/7043/1634/869/255743/5118/1359/3960/84929/6694/166752/161198/84628/27329/1310/4811/1292/7148/3383/345/64094/64856/8547/7478/131873/5764/4237/8722/5359/23452/11117/6275/655/4878/6383/9507/83854/5660/1285/4958/375790/79148/1307/7040/7123/1294/1298/2219/8985/7177/284018/80781/30008/22917/285613/115908/1404/1991/5155/80144/311/4240/1280/3956/6277/2155/9672/143282/4017/51129…
BP	GO:0033047	regulation of mitotic sister chromatid segregation	67	0.556746	2.2789	2.19922e-07	5.55441e-05	4.78186e-05	4826	tags=64%, list=29%, signal=46%	8678/546/25836/472/3550/55755/8658/8697/23137/10460/1063/991/348654/55781/10744/701/7175/4926/5347/990/10403/9232/11065/5885/699/64682/996/29945/9184/9183/7272/3192/84101/7756/9787/8881/891/56155/81620/1062/51433/324/51451
CC	GO:0031300	intrinsic component of organelle membrane	339	-0.318841	-1.73593	2.98092e-07	7.30054e-05	6.28513e-05	3493	tags=32%, list=21%, signal=26%	3133/3300/161247/662/3135/57171/388662/93210/9697/23471/6890/90522/64840/84303/253832/138065/9230/3134/9524/3122/10478/23761/5869/57414/11021/93380/54499/9145/55624/267/121665/51310/5498/8733/54872/1889/22883/3106/54344/79594/1798/6855/51124/26580/3127/128637/140679/57655/3107/3113/54788/10791/9409/5799/3118/7466/54968/8677/79188/23456/81552/6843/6721/92960/23353/3916/4242/1388/534/8799/1201/2131…
CC	GO:0098687	chromosomal region	291	0.369535	1.82829	3.12874e-07	7.43719e-05	6.40277e-05	4426	tags=44%, list=26%, signal=33%	23064/10735/23047/23468/5527/55055/546/1783/9793/4659/7013/2072/55320/2332/6672/23332/8243/29935/10951/9031/472/8850/142/9918/7158/675/55746/387103/5813/79618/2547/8658/7520/11200/80335/25909/5888/23081/55839/79172/25936/79980/64151/84295/23137/1063/64421/55183/23122/9984/54984/701/4683/7175/10910/24144/5000/55226/5048/55143/6847/55920/79023/11004/6790/5347/5314/23291/113130/57187/10728/9937/3619…
BP	GO:0090305	nucleic acid phosphodiester bond hydrolysis	268	0.369722	1.81828	4.03999e-07	9.32892e-05	8.03139e-05	3719	tags=36%, list=22%, signal=28%	84294/5981/27340/10146/3146/4848/55728/9131/2072/23405/25939/3837/51010/55802/246175/55218/51692/22916/2073/5073/5167/29102/5394/84083/146857/54840/129563/11051/142/54487/22894/28987/9557/5393/2967/27443/7508/23016/80153/55775/51426/4686/51163/6419/57109/9790/23212/146956/115752/79915/2965/10714/64421/7257/348654/5511/7316/55720/6041/1479/81875/23052/60528/1478/5395/54464/23404/22909/9337/64802/8…
MF	GO:0003678	DNA helicase activity	73	0.542677	2.25867	4.61381e-07	0.00010358	8.91733e-05	4440	tags=56%, list=26%, signal=42%	57680/23064/10146/546/80205/10973/55636/23132/9557/50485/93973/2547/7520/5888/84515/6832/54617/1107/83990/1105/4683/1106/5965/1108/1660/89797/79913/51659/84181/4172/7486/10111/641/1654/254394/4175/57697/4173/8607/10721/5984
BP	GO:0030198	extracellular matrix organization	368	-0.305363	-1.68081	5.4088e-07	0.000118146	0.000101713	3912	tags=33%, list=23%, signal=26%	10893/84628/1310/4811/1292/7148/3383/64094/64856/80274/140766/170691/4237/83716/64066/11117/89780/9507/1285/9719/3681/2113/375790/3695/79148/1307/7040/3675/1294/1298/2296/8985/7177/80781/30008/3038/3385/2022/1404/60626/1991/5155/3569/1280/9806/10491/56547/4320/89932/682/4358/3678/4017/602/9313/27035/26254/1284/1299/5154/1289/8292/25/131149/6624/826/10266/10319/8510/2192/4322/11093/10516/25890/129…
BP	GO:0006260	DNA replication	248	0.377452	1.83977	6.19567e-07	0.00012853	0.000110653	4440	tags=42%, list=26%, signal=31%	26057/5981/64710/4437/11198/546/55159/6418/55704/7013/57695/25939/51455/11073/55218/29935/5937/580/472/144455/84083/116447/5429/5558/10533/7156/63967/675/253461/5813/51426/50485/11124/374393/6419/5422/11200/8914/5888/27101/146956/79915/84515/7270/63901/10714/5930/348654/54617/84897/9984/51514/3980/6742/83990/4683/4774/5000/5965/51053/91603/6240/23594/1660/64785/990/5884/983/353497/4678/672/4999/4…
CC	GO:0005681	spliceosomal complex	173	0.415616	1.93701	6.23021e-07	0.00012853	0.000110653	2866	tags=36%, list=17%, signal=30%	153527/988/10492/9716/154007/26986/55599/23020/9128/10946/55094/56259/57461/9416/220988/3550/55596/55660/23450/8458/3312/10250/55131/9343/51322/51503/55692/51340/24148/10081/51729/144983/4691/5356/29896/5511/55285/8233/9129/10625/55696/84950/3187/3178/57703/50804/24144/10285/1659/23524/10569/3190/51747/91603/140890/55119/4236/55760/10594/6636/55234/10283
BP	GO:0051052	regulation of DNA metabolic process	309	0.355555	1.75949	6.36128e-07	0.00012853	0.000110653	3683	tags=35%, list=22%, signal=28%	64710/3146/29072/151987/4437/23049/546/10097/3320/9131/2074/7013/9320/2072/25849/22948/5588/54737/51010/8239/6830/3575/659/472/56252/55869/79977/7203/143/5073/5394/84083/3326/142/7644/5429/7158/55137/54726/81931/4216/10694/158880/2969/2956/6950/79618/8658/7520/6419/8914/5888/54552/79915/2185/2255/55100/5468/5594/55183/9984/79184/54984/1499/7874/4683/3178/24144/4931/55226/2305/54464/64802/4862/107…
MF	GO:0003697	single-stranded DNA binding	96	0.480953	2.07964	8.01234e-07	0.000157941	0.000135973	3600	tags=44%, list=21%, signal=35%	64710/3146/4437/7013/10623/2072/25939/29935/5937/8880/23168/2073/54840/7156/675/7508/55775/5813/6419/5422/57109/51729/5888/5890/84515/56852/7257/6742/10128/3178/50804/3329/5395/1660/4292/5932/4172/3148/3181/10111/51567/3192
BP	GO:0000724	double-strand break repair via homologous recombination	113	0.467228	2.05446	8.76513e-07	0.000164744	0.00014183	4190	tags=48%, list=25%, signal=36%	64710/29072/151987/55159/10097/2074/2072/25836/25939/55218/29935/472/6421/142/23503/7158/55137/675/158880/8914/5888/5890/84515/23137/348654/54617/55183/3980/4683/8438/5965/7516/22909/353497/672/5885/64210/57599/51659/2521/1111/79728/5932/4172/7486/10111/116028/7528/641/254394/4175/57697/8318/4173
BP	GO:0000725	recombinational repair	113	0.467228	2.05446	8.76513e-07	0.000164744	0.00014183	4190	tags=48%, list=25%, signal=36%	64710/29072/151987/55159/10097/2074/2072/25836/25939/55218/29935/472/6421/142/23503/7158/55137/675/158880/8914/5888/5890/84515/23137/348654/54617/55183/3980/4683/8438/5965/7516/22909/353497/672/5885/64210/57599/51659/2521/1111/79728/5932/4172/7486/10111/116028/7528/641/254394/4175/57697/8318/4173
MF	GO:0051020	GTPase binding	493	0.315311	1.62604	1.00776e-06	0.000185108	0.000159362	2940	tags=27%, list=17%, signal=23%	23085/23077/8678/121512/26130/55607/50618/10564/2059/10788/9475/10526/4644/54885/6453/23527/60412/96459/3842/7204/23362/6792/23032/22841/5586/23637/51735/3320/54848/8891/55704/80005/23039/55614/11214/3837/9771/25782/23179/10527/164/54843/64121/51479/6653/55255/85440/23339/120892/3071/9779/9910/8924/6711/134957/55667/80243/2665/63916/636/55705/22894/2803/10640/1794/3843/23214/8729/1729/1730/58528/…
BP	GO:0007098	centrosome cycle	117	0.468015	2.07701	1.09142e-06	0.000196019	0.000168755	3550	tags=48%, list=21%, signal=38%	9475/23032/54875/9793/4659/10806/585/92421/26005/22995/55755/9851/8850/2801/25978/51199/10015/675/7840/11127/11190/152185/137886/25914/80254/348654/1107/1499/51652/7516/64793/6790/5347/5314/116840/23177/93323/55125/983/3832/79648/10403/672/5108/27243/1070/55835/26973/4957/79441/1111/6491/25886/9738/56890/4751
MF	GO:0004674	protein serine/threonine kinase activity	406	0.329439	1.68084	1.21694e-06	0.000213812	0.000184073	3947	tags=35%, list=23%, signal=28%	65125/26750/54822/817/57551/5610/9475/5567/23097/7204/6792/9175/23049/8999/4214/5586/6789/51347/1459/8621/8895/10114/4750/5584/11214/5588/673/7273/6872/53944/9113/5218/11183/8737/138474/375449/659/472/9252/6850/22848/5256/51135/120892/11113/6885/51755/4638/8476/7046/80216/28996/4216/30849/25778/2932/11011/5062/202374/5592/1432/8814/5170/4052/11200/2185/57118/5579/10746/91754/9201/130399/6196/93/9…
CC	GO:0005814	centriole	121	0.459379	2.05255	1.25983e-06	0.000216637	0.000186506	4208	tags=50%, list=25%, signal=38%	9786/54875/55704/9857/10806/585/10198/121441/54806/26005/22995/3064/132320/9851/8924/51199/9859/85444/84902/7840/8100/11127/57489/11190/152185/25914/9657/84131/80254/90410/80184/3796/10210/6790/5347/6093/116840/55125/5901/55165/5108/1070/55835/56647/84984/4957/80210/7153/6491/25886/9738/6102/56890/60385/899/219844/146057/284403/8481/57639/3303
BP	GO:2001252	positive regulation of chromosome organization	166	0.416018	1.93187	1.30665e-06	0.000219849	0.000189271	3840	tags=40%, list=23%, signal=31%	8678/51535/546/7013/22948/57708/25836/5588/2332/22823/54737/55729/472/9252/7203/23168/22880/120892/5073/6421/83852/9733/4216/10694/6950/29117/79618/8658/7520/8697/3720/23137/84656/5594/9869/8726/55183/6742/1499/4683/7175/8473/3178/4926/195814/56254/9646/10575/1736/26354/26053/3184/672/5885/545/996/29945/8550/5587/3181/10111/4751/3192/908/9787/4602/8881
CC	GO:0031301	integral component of organelle membrane	311	-0.314307	-1.69446	1.33291e-06	0.000219849	0.000189271	3493	tags=31%, list=21%, signal=25%	3133/161247/662/3135/57171/388662/9697/23471/6890/90522/64840/84303/253832/138065/3134/9524/3122/10478/23761/57414/93380/54499/9145/55624/267/121665/51310/5498/8733/54872/22883/3106/54344/79594/1798/6855/51124/26580/3127/128637/140679/3107/3113/54788/10791/9409/5799/3118/7466/54968/8677/79188/23456/81552/6843/6721/92960/23353/3916/4242/1388/534/8799/1201/2131/6252/285521/94005/133022/10237/6856/9…
BP	GO:0032204	regulation of telomere maintenance	74	0.522149	2.17494	1.43222e-06	0.000229755	0.000197799	3683	tags=55%, list=22%, signal=44%	23049/546/7013/2072/22948/5588/472/56252/55869/7203/5073/5394/142/4216/10694/6950/79618/8658/7520/54552/5594/54984/1499/7874/4683/3178/55226/54464/10575/1736/26354/3184/545/8550/23293/23381/3181/10111/4751/3192/908
BP	GO:1903311	regulation of mRNA metabolic process	315	0.351814	1.74935	1.44983e-06	0.000229755	0.000197799	3825	tags=37%, list=23%, signal=29%	10492/26058/9475/58517/3842/26135/26986/5978/79048/51594/6418/149041/9698/10768/2332/51010/8148/55802/246175/6830/10643/27327/54542/23112/79675/580/6294/7529/6433/64783/22916/10521/3550/5073/3312/11051/9904/9733/7431/56829/22894/9588/23435/5393/8021/23016/4686/4154/10658/5707/1432/51574/7072/79066/22868/5702/4691/51441/57721/10644/29896/8125/7316/5713/6041/5717/5710/3178/57703/50804/23543/5700/18…
BP	GO:0043062	extracellular structure organization	369	-0.304197	-1.67431	1.99705e-06	0.000310387	0.000267216	3912	tags=33%, list=23%, signal=26%	10893/84628/1310/4811/1292/7148/3383/64094/64856/80274/140766/170691/4237/83716/64066/11117/89780/9507/1285/9719/3681/2113/375790/3695/79148/1307/7040/3675/1294/1298/2296/8985/7177/80781/30008/3038/3385/2022/1404/60626/1991/5155/3569/1280/9806/10491/56547/4320/89932/682/4358/3678/4017/602/9313/27035/26254/1284/1299/5154/1289/8292/25/131149/6624/826/10266/10319/8510/2192/4322/11093/10516/25890/129…
BP	GO:1902850	microtubule cytoskeleton organization involved in mitosis	126	0.443912	2.00198	2.30488e-06	0.000351473	0.000302587	4242	tags=53%, list=25%, signal=40%	10735/79598/29072/6867/331/9793/29127/3837/23332/92421/8243/3064/55755/2801/25978/79866/8658/11200/7415/1778/152185/22974/137886/3925/1104/10460/2255/991/23122/7175/3833/4926/3796/5048/51203/6790/5347/23291/55125/6905/5901/3832/79648/10403/27243/56647/9055/9183/6491/25886/7272/4605/4751/3192/7756/9787/10274/9493/114327/9126/284403/24137/891/1213/3303/332/84722
BP	GO:0051169	nuclear transport	325	0.337485	1.68481	2.94899e-06	0.000441366	0.000379978	3138	tags=31%, list=19%, signal=26%	3839/51319/55153/5469/25929/10526/29072/3842/23049/6815/4659/55339/10768/23039/11214/3837/26060/10541/5784/10527/6830/6672/51692/580/51569/6850/22916/120892/3326/65109/7248/9631/10250/55705/5530/9147/23435/4193/3843/23214/55746/8021/2932/4686/56478/23165/1432/4927/9887/868/23212/3717/55341/54960/64062/80824/3267/23520/8125/3313/811/55781/5594/9984/26019/6496/5295/51496/10628/7175/55696/3178/10073…
BP	GO:0006913	nucleocytoplasmic transport	322	0.341736	1.70551	3.25028e-06	0.000477613	0.000411183	3138	tags=31%, list=19%, signal=26%	3839/51319/55153/5469/25929/10526/29072/3842/23049/6815/4659/55339/10768/23039/11214/3837/26060/10541/5784/10527/6830/6672/51692/580/51569/6850/22916/120892/3326/65109/7248/9631/10250/55705/5530/9147/23435/4193/3843/23214/55746/8021/2932/4686/56478/23165/1432/4927/9887/868/23212/3717/55341/54960/64062/80824/3267/23520/8125/3313/811/55781/5594/9984/26019/6496/5295/51496/10628/7175/55696/3178/10073…
BP	GO:0006310	DNA recombination	239	0.363486	1.75998	3.77689e-06	0.000545086	0.000469271	3893	tags=38%, list=23%, signal=29%	64710/23064/3146/29072/151987/4437/55159/10097/2074/2072/25836/25939/51010/6830/3575/55218/29935/472/6421/84083/142/23503/7158/55137/54891/675/158880/27030/2956/93973/2547/7520/8914/5888/2177/146956/23304/5890/79915/84515/23137/6832/64421/348654/54617/55183/7518/9984/3980/83990/4683/8438/5965/3329/6847/7516/22909/79677/4292/353497/7011/79913/672/5885/64210/4841/57599/165918/51659/2521/1111/79728/…
BP	GO:0071481	cellular response to X-ray	12	0.841969	2.24202	5.05346e-06	0.000716528	0.000616868	1397	tags=50%, list=8%, signal=46%	64710/25836/472/7158/2547/7520
BP	GO:0030203	glycosaminoglycan metabolic process	150	-0.380653	-1.85492	5.24948e-06	0.000731487	0.000629746	5094	tags=52%, list=30%, signal=37%	79625/10082/221914/54982/166012/3339/3073/3700/55512/254773/84068/9394/114771/23553/9348/2683/10090/4060/6385/9469/5549/11285/1634/26229/6483/6548/57115/2517/160/9956/6383/4958/375790/222537/8692/7040/2296/64131/3038/5155/9806/3425/10678/9331/9672/2588/337876/3600/3340/5292/22856/79586/80760/2817/3373/6382/27087/3699/8703/5159/6484/2247/2331/129530/2131/8534/9955/3423/9435/207/126792/113189/93010…
BP	GO:0045005	DNA-dependent DNA replication maintenance of fidelity	35	0.630387	2.24129	5.93073e-06	0.000807698	0.000695357	2437	tags=46%, list=14%, signal=39%	64710/4437/546/55159/25939/55218/84083/675/50485/6419/8914/5888/146956/348654/9984/91603
MF	GO:0016896	exoribonuclease activity, producing 5'-phosphomonoesters	36	0.623412	2.23592	6.09862e-06	0.000807698	0.000695357	2555	tags=44%, list=15%, signal=38%	4848/51010/246175/55218/5073/5394/129563/22894/5393/23016/115752/81875/54464/23404/9337/23019
BP	GO:0034660	ncRNA metabolic process	400	0.319655	1.62851	6.21736e-06	0.000807698	0.000695357	3524	tags=30%, list=21%, signal=24%	55623/84294/10352/11056/27340/117246/83480/91801/51575/10813/55035/11103/63892/149041/127253/23405/51010/134430/55636/54542/55140/51106/55164/54901/55127/10521/55596/5073/29102/5394/146857/129563/8850/92105/54487/22894/55798/28987/51067/57570/55039/54974/5393/63899/23016/51095/6129/23160/55250/51574/4087/10056/22984/8886/57109/51729/9790/23212/115752/79066/84128/10885/64172/113802/55781/55720/878…
BP	GO:0007052	mitotic spindle organization	103	0.460947	2.00085	6.27474e-06	0.000807698	0.000695357	4242	tags=55%, list=25%, signal=42%	10735/79598/6867/331/9793/29127/3837/23332/92421/8243/2801/25978/79866/8658/11200/7415/1778/152185/22974/3925/1104/10460/991/23122/7175/3833/4926/3796/6790/5347/55125/6905/5901/3832/10403/27243/56647/9055/6491/25886/7272/4605/4751/3192/7756/9787/10274/9493/114327/9126/284403/24137/891/1213/3303/332/84722
BP	GO:1905818	regulation of chromosome separation	63	0.525826	2.11785	6.29608e-06	0.000807698	0.000695357	5211	tags=65%, list=31%, signal=45%	1459/472/3550/55755/8697/10460/1063/991/348654/55781/10744/701/7175/4926/5347/990/10403/9232/11065/5885/699/64682/996/29945/9184/9183/7272/84101/7756/9787/8881/891/56155/81620/1062/51433/324/51451/5925/51143/51434
BP	GO:0051236	establishment of RNA localization	181	0.387181	1.81366	7.63523e-06	0.000964187	0.00083008	3799	tags=41%, list=22%, signal=32%	55153/29072/23049/9793/55339/7013/57097/2332/6830/10643/51692/472/22916/6421/65109/7248/9631/10250/55746/8021/5813/4686/23165/8658/4927/9887/25909/23212/144983/55341/64062/3267/23299/10644/55781/9984/26019/10128/7175/3178/10073/10569/79023/9877/51808/54830/57187/6431/23511/1660/5901/6396/9804/11052/64901/55677/10762/1070/57122/55308/545/9908/6429/23293/5903/348995/23381/3181/57510/3192/9295/38799…
BP	GO:0010833	telomere maintenance via telomere lengthening	75	0.498805	2.07402	7.93977e-06	0.000987219	0.000849909	3683	tags=51%, list=22%, signal=40%	5981/3320/7013/2072/22948/5588/472/7203/5073/5394/3326/142/4216/10694/6950/79618/8658/7520/5888/54552/5594/54984/1499/3178/55226/54464/10728/10575/1736/545/8550/23293/23381/3181/10111/4751/3192/908
BP	GO:0051225	spindle assembly	101	0.452983	1.96524	8.06919e-06	0.000988109	0.000850676	3768	tags=49%, list=22%, signal=38%	9611/10735/79598/331/29127/3837/23332/92421/8243/2801/25978/387103/259266/8658/11200/1778/152185/22974/1104/22919/991/80254/54617/23122/7175/3833/4926/3796/27229/81027/6790/5347/93323/55125/3619/4292/3832/10615/27243/55592/56647/79441/9055/4605/4751/3192/7756/10274/9493
CC	GO:0030684	preribosome	68	0.511725	2.10282	8.34339e-06	0.00100644	0.000866454	2683	tags=37%, list=16%, signal=31%	84294/27340/117246/10813/11103/134430/55127/28987/90441/7520/22984/9790/23212/10885/55781/55720/8780/80135/83732/10199/81887/65095/10969/10528/51602
BP	GO:0051482	positive regulation of cytosolic calcium ion concentration involved in phospholipase C-activating G protein-coupled signaling pathway	33	-0.618964	-2.29062	8.86165e-06	0.00104722	0.000901567	2645	tags=55%, list=16%, signal=46%	3358/2769/2840/2828/9290/286530/10161/2859/2911/27334/1812/7052/1902/2150/80045/185/23566/1901
BP	GO:0000075	cell cycle checkpoint	194	0.380476	1.79864	8.94065e-06	0.00104722	0.000901567	4344	tags=48%, list=26%, signal=36%	988/57551/26058/4848/55055/55159/51347/2074/11073/246175/92421/25904/29935/472/3550/55755/144455/4194/7158/63967/4193/51322/2033/7508/10116/1432/8555/6419/11200/8914/2177/146956/1063/440275/991/80254/348654/9984/51514/83990/79184/701/8883/7029/4683/7175/91603/9337/9575/6790/5347/23019/995/990/5884/983/7465/10403/5629/672/699/65975/54465/545/9184/79968/60561/1111/9735/9183/80279/7153/65123/4850/72…
BP	GO:0031297	replication fork processing	26	0.669859	2.20742	9.74883e-06	0.00112557	0.000969019	1991	tags=50%, list=12%, signal=44%	64710/546/55159/25939/55218/84083/675/50485/6419/5888/146956/348654/9984
BP	GO:0002183	cytoplasmic translational initiation	32	0.629141	2.17158	1.04228e-05	0.00118644	0.00102142	3533	tags=53%, list=21%, signal=42%	1975/8661/8891/8667/51386/1968/8664/8665/51441/28985/10480/8663/2475/1983/4690/8668/23521
MF	GO:0140030	modification-dependent protein binding	134	0.416553	1.88771	1.07184e-05	0.00118972	0.00102424	3295	tags=40%, list=20%, signal=33%	55193/5927/9958/57680/23468/546/9682/23613/2332/22823/54737/6872/54799/138474/10771/54556/54454/84083/23512/7158/5929/22890/4067/2956/29117/4300/7415/3416/11137/55689/56852/84656/55023/10943/79184/54764/5710/1105/161725/3329/22909/9666/2060/10594/29128/6597/7128/2186/65980/23378/10133/165918/8805/50613
BP	GO:0006022	aminoglycan metabolic process	164	-0.364729	-1.79554	1.08602e-05	0.00118972	0.00102424	3455	tags=34%, list=20%, signal=27%	6548/57115/2517/160/9956/6383/4958/375790/222537/8692/7040/2296/64131/3038/5155/9806/3425/10678/9331/9672/2588/337876/3600/3340/5292/22856/79586/80760/2817/84752/3373/6382/27087/3699/8703/5159/6484/2247/2331/129530/2131/8534/9955/3423/9435/207/126792/8706/113189/93010/9953/8509/138050/11046/54480
BP	GO:0006892	post-Golgi vesicle-mediated transport	98	0.455732	1.98289	1.08932e-05	0.00118972	0.00102424	2862	tags=42%, list=17%, signal=35%	10564/27252/4644/60412/288/23230/23499/163882/143187/55614/9135/6248/51552/164/51479/8548/6653/6711/54520/8943/2803/10640/11031/8729/4905/9570/55297/55204/10490/2181/9522/51542/23041/23062/2060/583/9581/63971/23233/6272/4430
BP	GO:0034249	negative regulation of cellular amide metabolic process	137	0.420972	1.91053	1.13873e-05	0.00121462	0.00104568	2618	tags=33%, list=15%, signal=28%	10492/26058/5610/9475/4848/3658/149041/9698/3479/2332/246175/10643/27327/25904/23112/6653/4076/65981/5621/7248/23435/5813/10658/56478/8507/7072/79066/400961/4691/51441/57721/10644/440275/811/7175/9451/9470/1139/84069/54464/5562/1719/9337/23019/6093
MF	GO:0140097	catalytic activity, acting on DNA	190	0.384206	1.81599	1.159e-05	0.00121462	0.00104568	3880	tags=39%, list=23%, signal=30%	55193/57680/23064/10146/546/7013/80205/2072/10973/23405/51455/55636/55218/2073/84083/54840/23132/116447/5429/7156/9557/221120/55775/51426/50485/93973/2547/7520/6419/5422/5888/8930/84515/6832/10714/64421/348654/54617/1107/29104/3980/83990/1105/4683/1106/8438/5965/1108/22909/10728/1660/9937/1736/353497/89797/7011/79913/54108/51659/84181/5932/1773/7153/4172/5423/7486/10111/51567/9156/79068/641/1654/…
CC	GO:0090734	site of DNA damage	68	0.508625	2.09008	1.17274e-05	0.00121462	0.00104568	2114	tags=40%, list=13%, signal=35%	23468/55159/10097/2074/25939/55218/29935/10951/10109/8065/10092/142/5429/7158/7508/51426/50485/7520/6419/8914/5888/7415/23137/56852/55100/55183/4683
CC	GO:0005819	spindle	324	0.33128	1.65532	1.17518e-05	0.00121462	0.00104568	3895	tags=36%, list=23%, signal=28%	9611/10735/79649/2035/27130/331/9793/27436/7013/9857/29127/11073/9113/23332/8243/79848/10951/472/121441/84056/143/2908/4281/3550/55755/2801/23384/51199/9859/8218/1729/84902/259266/79866/7840/1432/8658/8555/93627/11127/6907/79980/79101/9928/79718/55689/152185/22974/137886/10460/1063/153657/9657/22919/991/80254/5594/54617/55183/23122/79184/54984/1499/701/7029/26586/7175/3833/4926/3796/5048/55143/27…
BP	GO:0017148	negative regulation of translation	119	0.428743	1.90639	1.18727e-05	0.00121462	0.00104568	2618	tags=34%, list=15%, signal=29%	10492/26058/5610/9475/4848/3658/149041/9698/2332/246175/10643/27327/25904/23112/4076/65981/7248/23435/5813/10658/56478/8507/7072/79066/400961/4691/51441/57721/10644/440275/811/7175/9451/9470/84069/54464/1719/9337/23019/6093
MF	GO:0004532	exoribonuclease activity	38	0.594452	2.16245	1.24351e-05	0.00125625	0.00108152	2555	tags=42%, list=15%, signal=36%	4848/51010/246175/55218/5073/5394/129563/22894/5393/23016/115752/81875/54464/23404/9337/23019
MF	GO:0005201	extracellular matrix structural constituent	162	-0.360716	-1.77432	1.27824e-05	0.0012754	0.001098	4319	tags=40%, list=26%, signal=30%	5549/3914/78987/1634/255743/5118/1310/4811/1292/7148/64856/131873/4237/11117/7286/1285/375790/920/1307/1294/1298/80781/30008/115908/1404/80144/4240/89766/1280/26254/1284/1299/1289/8292/3617/131149/2192/10516/25890/1291/3913/91522/165/5553/85301/1893/169044/4256/90187/2331/3911/3490/4146/79812/8425/4239/1287/1288/81578/4148/1305/1805/4053/1302/64129
BP	GO:0071824	protein-DNA complex subunit organization	194	0.375776	1.77641	1.35038e-05	0.00133095	0.00114583	4397	tags=42%, list=26%, signal=31%	257218/6599/3146/29072/81611/11198/546/8554/23522/6418/51773/7013/55320/7994/6872/10541/6830/55729/138474/8467/2073/6925/55814/142/9733/9557/5757/2967/7508/387103/1385/5888/23523/55839/144108/79172/5702/2965/1063/23126/7316/54617/29855/51053/64754/6601/55832/1022/6597/9014/1642/4678/64425/2186/4673/5706/23595/50511/4172/3148/7314/4676/55355/6883/4331/2491/9787/902/55929/54623/5928/7290/4175/6879/…
BP	GO:0006506	GPI anchor biosynthetic process	30	-0.625258	-2.25895	1.42825e-05	0.00139073	0.0011973	3670	tags=50%, list=22%, signal=39%	55650/9488/93210/80055/80235/8733/54872/54344/84992/27315/94005/51227/65258/128869/5283
BP	GO:0010965	regulation of mitotic sister chromatid separation	59	0.525214	2.09351	1.54663e-05	0.00148808	0.00128111	5211	tags=66%, list=31%, signal=46%	472/3550/55755/8697/10460/1063/991/348654/55781/10744/701/7175/5347/990/10403/9232/11065/5885/699/64682/996/29945/9184/9183/7272/84101/7756/9787/8881/891/56155/81620/1062/51433/324/51451/5925/51143/51434
MF	GO:0000175	3'-5'-exoribonuclease activity	34	0.62616	2.19235	1.57187e-05	0.00149457	0.00128669	2555	tags=44%, list=15%, signal=38%	4848/51010/246175/55218/5073/5394/129563/22894/5393/23016/115752/81875/23404/9337/23019
BP	GO:0048762	mesenchymal cell differentiation	209	-0.338527	-1.73579	1.6636e-05	0.0015634	0.00134595	3628	tags=34%, list=21%, signal=27%	140628/9241/7478/1942/1072/3670/6591/6275/655/114990/10155/23462/51176/64218/3357/7040/652/5308/2296/80326/2022/3569/10509/54437/3280/4488/254268/10252/4017/283149/9464/147906/145258/6943/1909/553115/10459/51384/4192/55223/3170/6664/8482/5979/54910/130497/4088/7041/1910/5595/2487/3911/26508/23187/10253/4851/10507/6934/3169/7869/7481/6405/4855/4092/6662/23275/2295/54949/23493/51094/1605/200734
BP	GO:0051304	chromosome separation	85	0.473645	2.01845	1.69858e-05	0.00157224	0.00135356	4902	tags=61%, list=29%, signal=44%	1459/2072/472/3550/55755/129563/9918/7156/8697/23397/146956/10460/1063/991/348654/55781/10744/701/7175/4926/5347/990/4292/10403/9232/11065/5885/699/64682/996/29945/9184/9183/7153/7272/84101/7756/9787/8881/891/56155/57697/7155/81620/4438/23310/1062/51433/324/51451/56916/9400
BP	GO:0007004	telomere maintenance via telomerase	64	0.511214	2.07119	1.71192e-05	0.00157224	0.00135356	3683	tags=53%, list=22%, signal=42%	5981/3320/7013/22948/5588/472/7203/5073/5394/3326/4216/10694/6950/79618/8658/7520/54552/5594/54984/1499/3178/55226/54464/10728/10575/1736/545/8550/23293/23381/10111/4751/3192/908
BP	GO:0016482	cytosolic transport	144	0.407177	1.86035	1.83171e-05	0.00163853	0.00141063	2387	tags=33%, list=14%, signal=28%	23085/8678/84376/27252/23230/25963/10097/143187/55614/10228/9527/26115/51552/164/55737/51479/6653/120892/9779/54497/9648/8218/8729/9570/4642/55297/27131/10490/63893/55638/7879/22836/23317/5594/51542/5289/84910/4133/51209/51652/400/9043/51361/58533/4926/1601/23041
BP	GO:0034470	ncRNA processing	331	0.331884	1.65814	1.84332e-05	0.00163853	0.00141063	2837	tags=26%, list=17%, signal=22%	55623/84294/11056/27340/117246/83480/91801/51575/10813/55035/11103/63892/127253/23405/51010/134430/55636/55140/51106/55164/54901/55127/10521/55596/5073/29102/5394/8850/92105/54487/22894/55798/28987/57570/55039/54974/5393/63899/23016/51095/6129/23160/55250/51574/4087/22984/8886/57109/51729/9790/23212/79066/84128/10885/64172/55781/55720/8780/6041/23536/79828/4931/81875/55226/150962/60528/1478/28538…
BP	GO:0016569	covalent chromatin modification	425	0.309398	1.5826	1.84491e-05	0.00163853	0.00141063	2571	tags=25%, list=15%, signal=22%	5927/9958/55870/817/51535/29072/2122/546/5978/54790/23522/6418/51773/8202/9320/9682/7994/57708/25836/2332/22823/54737/6872/26122/6830/55729/221037/8648/138474/9031/472/9252/55869/10902/23168/22880/120892/54556/6421/55209/83852/6304/11107/8850/6885/9733/23512/10765/64324/5929/51322/675/2033/158880/9913/51230/27097/29117/51105/90665/151507/23741/6419/9678/80335/23081/3720/6907/6314/11137/3717/23304…
CC	GO:0071013	catalytic step 2 spliceosome	81	0.479135	2.0259	1.93229e-05	0.00169747	0.00146138	2866	tags=37%, list=17%, signal=31%	988/10492/9716/26986/23020/10946/55094/57461/9416/220988/55596/23450/10250/9343/51503/51340/24148/5356/55696/3187/3178/57703/24144/1659/23524/10569/3190/10594/6636/10283
CC	GO:0005657	replication fork	64	0.508498	2.06018	2.08972e-05	0.00181603	0.00156344	4440	tags=47%, list=26%, signal=35%	5981/988/29935/9031/8467/2073/84083/5429/5558/7158/5813/50485/5422/8914/5890/5356/56852/10714/4683/7516/29128/54465/51659/4172/7486/641/55929/8318/1786/5984
CC	GO:0005643	nuclear pore	67	0.503515	2.06102	2.20404e-05	0.00187271	0.00161224	3567	tags=43%, list=21%, signal=34%	3839/57097/23039/3837/10527/9631/3843/55746/8021/23165/8658/4927/25909/3267/23299/7175/10073/79023/54830/23511/5901/6396/64901/10762/1070/57122/5903/348995/400966
CC	GO:0000242	pericentriolar material	19	0.714067	2.16819	2.21261e-05	0.00187271	0.00161224	3029	tags=68%, list=18%, signal=56%	84376/4750/585/121441/22995/55755/51199/6950/8658/27241/64793/55125/5108
MF	GO:0015631	tubulin binding	320	0.330464	1.64731	2.22445e-05	0.00187271	0.00161224	3286	tags=31%, list=19%, signal=25%	84376/57551/79649/221035/29072/23499/23637/9793/27436/55704/7013/9857/23093/22948/283431/55614/29127/585/2332/26060/285331/23332/55582/285753/889/3064/84056/120892/4281/55755/5621/4131/2801/55605/675/23303/4067/80321/7840/55342/11127/157922/27101/4741/7074/79805/9928/22974/84295/3925/55638/1063/22919/27072/22983/123720/23394/54617/9448/23122/10128/4133/7175/51361/3833/4926/342184/10808/3796/5048/…
BP	GO:0007051	spindle organization	160	0.388706	1.79507	2.37668e-05	0.00192308	0.0016556	4242	tags=46%, list=25%, signal=35%	9611/10735/79598/6867/546/331/9793/29127/3837/23332/92421/8243/2801/25978/387103/259266/79866/8658/11200/7415/1778/152185/22974/3925/1104/10460/22919/991/80254/54617/1107/23122/7175/3833/4926/3796/27229/81027/6790/5347/93323/55125/3619/6905/5901/4292/3832/10403/10615/27243/55592/55835/56647/79441/9055/6491/25886/7272/4605/4751/3192/7756/9787/10274/9493/114327/9126/284403/24137/891/1213/3303/332/8…
CC	GO:0000775	chromosome, centromeric region	172	0.378819	1.76627	2.37946e-05	0.00192308	0.0016556	4426	tags=47%, list=26%, signal=35%	10735/23047/23468/5527/55055/546/1783/9793/4659/55320/2332/23332/8243/10951/9031/8850/9918/7158/55746/387103/25909/23081/55839/79172/25936/79980/64151/84295/1063/23122/54984/701/7175/10910/5048/55143/6847/55920/79023/11004/6790/5347/5314/23291/113130/3619/6396/10403/10615/5885/4999/57122/699/9184/9735/9183/50511/348995/7272/221150/4751/3192/55355/7756/2491/84516/10274/7514/9126/891/56155/27085/11…
BP	GO:0050657	nucleic acid transport	178	0.374234	1.75084	2.37946e-05	0.00192308	0.0016556	3799	tags=40%, list=22%, signal=32%	55153/29072/23049/9793/55339/57097/2332/6830/10643/51692/22916/6421/65109/7248/9631/10250/55746/8021/5813/4686/23165/8658/4927/9887/25909/23212/144983/55341/64062/3267/23299/10644/55781/9984/26019/10128/7175/3178/10073/10569/79023/9877/51808/54830/57187/6431/23511/1660/5901/6396/9804/11052/64901/55677/10762/1070/57122/55308/9908/6429/23293/5903/348995/23381/3181/57510/3192/9295/387990/9972/7514/8…
BP	GO:0050658	RNA transport	178	0.374234	1.75084	2.37946e-05	0.00192308	0.0016556	3799	tags=40%, list=22%, signal=32%	55153/29072/23049/9793/55339/57097/2332/6830/10643/51692/22916/6421/65109/7248/9631/10250/55746/8021/5813/4686/23165/8658/4927/9887/25909/23212/144983/55341/64062/3267/23299/10644/55781/9984/26019/10128/7175/3178/10073/10569/79023/9877/51808/54830/57187/6431/23511/1660/5901/6396/9804/11052/64901/55677/10762/1070/57122/55308/9908/6429/23293/5903/348995/23381/3181/57510/3192/9295/387990/9972/7514/8…
BP	GO:0032239	regulation of nucleobase-containing compound transport	17	0.741241	2.18995	2.42815e-05	0.001943	0.00167275	3005	tags=71%, list=18%, signal=58%	29072/6248/6830/8737/22916/64062/55781/7175/57187/1660/11052/55677
BP	GO:0034248	regulation of cellular amide metabolic process	372	0.318218	1.61097	2.49786e-05	0.00197137	0.00169717	3018	tags=27%, list=18%, signal=23%	5611/1975/10492/26058/5610/25929/9475/60558/4848/2043/26986/6667/8672/79048/113251/3658/9728/149041/9698/114134/3479/2332/246175/8667/10643/27327/25904/23112/1968/57546/6653/54704/22916/5337/8664/4076/65981/5621/65109/7248/7431/55037/9147/23435/63899/3673/6949/5813/4686/4528/10658/83939/56478/55239/389874/8507/7072/2185/79066/22868/400961/1938/4691/48/51441/57721/10644/440275/811/5594/64215/10128…
MF	GO:0003743	translation initiation factor activity	47	0.562528	2.14799	2.51238e-05	0.00197137	0.00169717	2353	tags=36%, list=14%, signal=31%	1975/8661/8672/8891/8667/51386/1968/1964/8664/4528/83939/8665/28985/10480/9470/9669/8663
BP	GO:2001251	negative regulation of chromosome organization	125	0.411283	1.85283	2.55534e-05	0.0019858	0.0017096	3703	tags=41%, list=22%, signal=32%	5927/546/6418/7013/9320/2072/22823/6830/472/3550/55755/54454/5394/142/8658/7520/6419/23081/3720/54552/1063/991/348654/54984/10744/701/29028/4683/7175/3178/55226/195814/54464/5347/51366/10403/672/9232/5885/699/9184/9183/55818/7153/23293/10111/7272/3192/84101/7756/4331
BP	GO:0090503	RNA phosphodiester bond hydrolysis, exonucleolytic	41	0.564819	2.08804	2.62531e-05	0.00202074	0.00173968	2555	tags=39%, list=15%, signal=33%	4848/51010/246175/55218/5073/5394/129563/22894/5393/23016/115752/81875/54464/23404/9337/23019
CC	GO:0000922	spindle pole	140	0.404243	1.84019	2.72876e-05	0.00208055	0.00179117	4070	tags=44%, list=24%, signal=33%	10735/9793/11073/9113/8243/79848/121441/84056/3550/55755/2801/51199/84902/259266/7840/1432/8658/8555/79980/22974/137886/10460/1063/991/80254/79184/1499/26586/4926/3796/27229/801/10210/64793/6790/5347/93323/990/3832/10615/5885/11104/56647/84984/4957/55171/9055/57448/9735/9183/150468/25886/4751/3192/9787/10274/8502/114327/9126/284403/891
BP	GO:0006417	regulation of translation	317	0.324491	1.61616	2.86648e-05	0.00216513	0.00186399	3018	tags=28%, list=18%, signal=24%	5611/1975/10492/26058/5610/25929/9475/60558/4848/26986/8672/79048/113251/3658/9728/149041/9698/2332/246175/8667/10643/27327/25904/23112/1968/22916/5337/8664/4076/65981/65109/7248/7431/55037/9147/23435/63899/3673/6949/5813/4686/4528/10658/83939/56478/55239/389874/8507/7072/2185/79066/22868/400961/1938/4691/48/51441/57721/10644/440275/811/5594/64215/10128/7175/9451/9470/55226/9669/285381/8663/84069…
BP	GO:0006278	RNA-dependent DNA biosynthetic process	66	0.499238	2.03648	3.02905e-05	0.00226674	0.00195147	3683	tags=53%, list=22%, signal=42%	5981/3320/7013/22948/5588/472/7203/5073/5394/3326/4216/10694/6950/79618/8658/7520/54552/5594/54984/1499/3178/55226/54464/10728/10575/1736/7011/545/8550/23293/23381/10111/4751/3192/908
BP	GO:0035924	cellular response to vascular endothelial growth factor stimulus	54	-0.505127	-2.10168	3.06417e-05	0.00227198	0.00195598	4728	tags=52%, list=28%, signal=37%	9270/8828/153090/3273/11156/1634/3164/64094/2296/2619/147372/9261/10266/25865/2324/5606/23554/8877/5159/10253/4851/3592/28514/207/7423/54567/5970/7424
BP	GO:0030010	establishment of cell polarity	131	0.410555	1.85466	3.32991e-05	0.00244006	0.00210068	3347	tags=39%, list=20%, signal=31%	143098/22902/9475/64398/4649/22841/3320/10806/5584/23332/889/3064/23286/85440/55755/3326/4131/117583/1794/23150/8729/83700/2932/2185/81609/137886/4983/2255/55691/284217/90410/4133/4926/56253/5048/10565/81704/6366/5347/23291/6093/23189/5908/253260/7465/79648/10403/56288/56647/55083/9183
BP	GO:1904356	regulation of telomere maintenance via telomere lengthening	57	0.524893	2.06816	3.36697e-05	0.00244006	0.00210068	3683	tags=56%, list=22%, signal=44%	7013/2072/22948/5588/472/7203/5073/5394/142/4216/10694/6950/79618/8658/7520/54552/5594/54984/1499/3178/55226/54464/10575/1736/545/8550/23293/23381/3181/4751/3192/908
CC	GO:0043596	nuclear replication fork	40	0.578652	2.11573	3.38143e-05	0.00244006	0.00210068	1799	tags=32%, list=11%, signal=29%	988/29935/9031/8467/2073/84083/5558/5813/50485/5422/8914/5356/10714
BP	GO:0031570	DNA integrity checkpoint	143	0.397408	1.81408	3.44476e-05	0.00245599	0.00211439	4344	tags=50%, list=26%, signal=37%	988/57551/26058/4848/55159/51347/2074/11073/246175/25904/29935/472/144455/4194/7158/63967/4193/51322/2033/7508/10116/1432/8555/6419/11200/8914/2177/146956/440275/80254/9984/51514/83990/79184/8883/7029/4683/91603/9337/9575/6790/5347/23019/995/990/5884/983/672/65975/54465/545/79968/60561/1111/80279/7153/4850/79858/1112/29883/641/5325/5591/5781/891/8318/261726/25896/7155/4582/81620
BP	GO:0051298	centrosome duplication	62	0.510155	2.04903	3.46427e-05	0.00245599	0.00211439	3826	tags=52%, list=23%, signal=40%	9475/23032/9793/92421/26005/22995/55755/9851/8850/25978/10015/675/7840/152185/25914/80254/348654/51652/5314/116840/55125/10403/672/27243/55835/26973/6491/25886/9738/56890/7514/899
BP	GO:1902115	regulation of organelle assembly	174	0.380993	1.7745	3.61873e-05	0.00254318	0.00218945	3631	tags=33%, list=21%, signal=26%	10146/79598/4848/6792/23300/55704/10806/5789/11214/585/25782/246175/92421/5305/23224/3064/120892/55755/8850/5899/25978/10015/7840/8814/8100/57489/4208/1778/152185/1104/53407/90410/7175/140775/4926/2909/5562/3936/5347/23329/23019/116840/27302/26045/22930/200576/5629/10615/672/27243/55835/9908/6491/9738/56890/7419/3192/57622
BP	GO:0044839	cell cycle G2/M phase transition	254	0.341088	1.67237	3.68014e-05	0.00256405	0.00220742	3599	tags=36%, list=21%, signal=29%	57551/9793/4659/3320/51347/10806/51400/11073/9113/23332/92421/5218/23236/472/121441/22995/8945/22981/55755/6873/55031/63967/80321/79866/7840/5707/8555/11200/11064/64839/5890/79915/1778/11190/9928/57099/5702/22974/9133/1063/22919/84131/4660/80254/8454/5713/1781/51514/79184/54984/8883/5717/5710/4683/5700/6500/80184/2305/5048/55920/91603/57504/6790/5347/23291/93323/55125/5708/995/1022/990/5884/983/7…
MF	GO:0008017	microtubule binding	233	0.346873	1.67637	4.04364e-05	0.00279323	0.00240472	3075	tags=30%, list=18%, signal=25%	84376/79649/221035/23499/9793/27436/55704/7013/9857/283431/55614/29127/2332/285331/23332/55582/285753/889/84056/120892/4281/55755/5621/4131/2801/55605/23303/7840/55342/11127/157922/4741/7074/79805/9928/22974/55638/1063/22919/27072/22983/123720/9448/23122/10128/4133/51361/3833/4926/342184/3796/5048/27229/55920/51203/11043/11004/5347/23291/10059/9419/4744/10112/93323/63971/3832/667/440193/10615/111…
BP	GO:0000086	G2/M transition of mitotic cell cycle	238	0.346437	1.67967	4.21579e-05	0.00288746	0.00248585	3599	tags=37%, list=21%, signal=30%	57551/9793/4659/3320/51347/10806/51400/11073/9113/23332/92421/5218/23236/472/121441/22995/8945/22981/55755/6873/55031/63967/80321/79866/7840/5707/11200/11064/64839/5890/1778/11190/9928/57099/5702/22974/9133/1063/22919/84131/4660/80254/8454/5713/1781/51514/54984/8883/5717/5710/4683/5700/6500/80184/2305/5048/55920/91603/57504/6790/5347/23291/93323/55125/5708/995/1022/990/5884/983/7465/672/5108/5885…
MF	GO:0004540	ribonuclease activity	101	0.431562	1.8723	4.29144e-05	0.00291458	0.00250919	2555	tags=29%, list=15%, signal=25%	4848/23405/25939/51010/246175/55218/51692/5073/29102/5394/146857/129563/54487/22894/28987/5393/23016/80153/51163/115752/7257/5511/6041/81875/60528/54464/23404/9337/23019
CC	GO:1990391	DNA repair complex	33	0.607659	2.10629	4.42295e-05	0.00297885	0.00256453	2926	tags=48%, list=17%, signal=40%	4437/2072/472/2073/7158/7508/27030/2956/2547/7520/64421/23186/7518/5395/51317/4292
BP	GO:0061013	regulation of mRNA catabolic process	189	0.36776	1.73621	4.60302e-05	0.00307451	0.00264689	2693	tags=30%, list=16%, signal=26%	10492/26058/9475/3842/26135/26986/79048/51594/6418/149041/9698/2332/51010/8148/55802/246175/10643/27327/54542/23112/79675/7529/5073/3312/7431/56829/22894/23435/5393/8021/23016/5707/1432/79066/22868/5702/51441/57721/10644/8125/7316/5713/6041/5717/5710/50804/5700/2668/84069/54464/23404/9337/23019/6093/1660/5708/79072
BP	GO:0060271	cilium assembly	309	0.322297	1.59491	4.68188e-05	0.00308528	0.00265615	3408	tags=31%, list=20%, signal=26%	9786/79598/3842/6792/23300/10097/9793/3320/55704/10806/4750/200894/585/138639/285331/23332/55582/23224/10257/79809/121441/54806/26005/22995/3064/132320/22981/57545/55755/51382/1769/10640/63917/84902/80321/7840/4952/125488/8555/8814/9321/11064/8100/11127/57489/117177/1778/11190/154865/54874/79582/27031/9657/22885/22919/84131/80254/401024/1781/90410/8195/26160/27241/80184/79738/5048/2909/55764/2305…
BP	GO:0042254	ribosome biogenesis	272	0.333631	1.64048	4.69549e-05	0.00308528	0.00265615	2860	tags=28%, list=17%, signal=23%	55623/84294/55153/11056/27340/117246/51575/10813/55035/11103/26149/51010/134430/55636/51106/55164/55127/10521/55003/29102/5394/8850/7248/22894/28987/5393/63899/23016/6129/90441/23160/83939/4927/7520/22984/8886/57109/51729/9790/23212/29889/54552/11137/79066/84128/22868/10885/55341/55781/55720/8780/6041/4931/81875/55226/26574/10200/2752/23404/64434/80135/83732/10199/81887/65095/285855/10969/10528/1…
BP	GO:0043044	ATP-dependent chromatin remodeling	70	0.477318	1.9645	5.42029e-05	0.00353281	0.00304144	5042	tags=53%, list=30%, signal=37%	55193/57680/6599/81611/6595/51773/2074/55320/8467/5757/27443/387103/93973/55839/144108/79172/54617/1107/1108/6601/6597/4678/79913/50511/55355/2491/55929/5928/23198/8607/9025/6594/57492/7141/56916/11339/51412
BP	GO:0007200	phospholipase C-activating G protein-coupled receptor signaling pathway	97	-0.410264	-1.87361	5.59765e-05	0.00359759	0.00309721	3963	tags=37%, list=23%, signal=29%	147/887/3358/7432/2769/2099/3357/1241/2840/4829/2828/9290/56923/5745/150/286530/10161/2859/2911/27334/1524/9368/148/1812/7052/1902/2150/80045/185/1910/9630/55107/2850/23566/10316/1901
BP	GO:0090307	mitotic spindle assembly	55	0.5242	2.04127	5.66842e-05	0.00359759	0.00309721	4228	tags=64%, list=25%, signal=48%	10735/79598/331/29127/3837/23332/92421/8243/2801/25978/11200/152185/22974/1104/991/23122/7175/3833/3796/5347/55125/3832/27243/56647/9055/4605/4751/3192/7756/10274/9493/9126/24137/3303/332
BP	GO:0060485	mesenchyme development	264	-0.303154	-1.58813	5.67231e-05	0.00359759	0.00309721	4467	tags=38%, list=26%, signal=28%	90/153090/9421/653/199699/78987/7043/5311/10736/2348/6608/25805/4609/161742/6909/9037/140628/9241/7478/1942/1072/3670/6591/6275/655/89780/6092/114990/10155/23462/51176/64218/3357/7040/652/10409/5308/58/2296/80326/2022/3569/10509/54437/3280/4488/254268/10252/4017/283149/9464/10683/94/147906/145258/6943/1909/553115/10459/51384/4192/55223/3170/6664/8482/728137/8463/5979/54910/130497/4088/5159/7041/1…
BP	GO:0090501	RNA phosphodiester bond hydrolysis	139	0.399393	1.82168	5.69774e-05	0.00359759	0.00309721	2565	tags=29%, list=15%, signal=25%	84294/27340/4848/23405/25939/51010/246175/55218/51692/22916/5073/29102/5394/146857/129563/11051/54487/22894/28987/5393/23016/80153/4686/51163/9790/23212/115752/7257/5511/55720/6041/1479/81875/60528/1478/54464/23404/9337/23019/65095
BP	GO:0044784	metaphase/anaphase transition of cell cycle	58	0.507282	2.01252	5.84027e-05	0.00365358	0.00314541	5361	tags=66%, list=32%, signal=45%	472/3550/55755/8697/10460/1063/991/348654/55781/701/7175/5347/990/10403/11065/5885/699/64682/996/29945/9184/9183/7272/84101/7756/9787/8881/891/56155/81620/1062/51433/324/51451/5925/51143/51434/286053
BP	GO:0006505	GPI anchor metabolic process	31	-0.585556	-2.14249	5.87683e-05	0.00365358	0.00314541	3670	tags=48%, list=22%, signal=38%	55650/9488/93210/80055/80235/8733/54872/54344/84992/27315/94005/51227/65258/128869/5283
BP	GO:0007091	metaphase/anaphase transition of mitotic cell cycle	56	0.520953	2.04097	5.97371e-05	0.00368546	0.00317286	5361	tags=68%, list=32%, signal=46%	472/3550/55755/8697/10460/1063/991/348654/55781/701/7175/5347/990/10403/11065/5885/699/64682/996/29945/9184/9183/7272/84101/7756/9787/8881/891/56155/81620/1062/51433/324/51451/5925/51143/51434/286053
MF	GO:0004842	ubiquitin-protein transferase activity	382	0.309411	1.57304	6.22126e-05	0.00379041	0.00326321	3284	tags=29%, list=19%, signal=24%	6400/23077/257218/54467/25820/5469/27252/7267/6596/57534/57674/331/51592/55159/149041/9320/10475/10425/26268/23321/6872/54542/84851/10277/3093/25897/580/8315/4799/85363/8945/867/51283/51132/54476/8924/8065/285671/23608/89910/9412/80196/4193/7189/11059/26260/56888/257160/7337/10293/8697/868/23327/89970/23304/8925/23352/63893/56852/8916/57484/6045/55148/5930/50862/10075/25827/146310/8454/51514/7332…
BP	GO:0065004	protein-DNA complex assembly	156	0.383942	1.77254	6.23763e-05	0.00379041	0.00326321	4250	tags=42%, list=25%, signal=31%	257218/3146/546/8554/23522/6418/51773/7013/55320/7994/6872/10541/55729/138474/8467/2073/6925/55814/142/9733/9557/2967/7508/387103/1385/5888/23523/55839/144108/79172/5702/2965/1063/23126/7316/29855/51053/64754/55832/1022/6597/9014/1642/4678/64425/4673/5706/23595/4172/3148/7314/4676/55355/6883/4331/2491/9787/902/5928/7290/4175/6879/8318/4173/8607
BP	GO:0051168	nuclear export	184	0.365748	1.72432	6.48587e-05	0.00391185	0.00336776	3799	tags=40%, list=22%, signal=31%	55153/29072/23049/6815/55339/10768/23039/11214/10541/5784/6830/6672/51692/580/22916/65109/7248/9631/10250/9147/4193/23214/55746/8021/2932/4686/56478/23165/4927/9887/23212/55341/64062/80824/3267/3313/811/55781/9984/26019/51496/7175/55696/3178/10569/79023/9877/51808/54830/57187/6431/23511/1660/5901/6396/11052/64901/55677/10762/57122/55308/6429/23293/5903/348995/23381/3181/57510/9295/1434/9972/7514/…
MF	GO:0003729	mRNA binding	268	0.331997	1.63275	6.55995e-05	0.00392722	0.003381	3533	tags=32%, list=21%, signal=26%	84294/8661/10146/10492/1656/25929/9716/58517/26135/26986/8672/79048/3658/9728/149041/9698/3069/22948/2332/8148/55802/10643/54542/5937/8880/64783/22916/8664/5073/11051/65109/23435/5393/80153/6129/55692/5042/4686/10658/83939/56478/389874/56919/7072/4691/64062/48/51441/57721/10644/811/5511/7175/50804/23543/1479/55133/1478/22828/23524/3190/51747/9877/1719/56254/57187/6431/1660/6125/60677/11052/26354/…
BP	GO:0046605	regulation of centrosome cycle	54	0.513577	1.99167	6.62434e-05	0.00393661	0.00338908	3826	tags=56%, list=23%, signal=43%	9475/92421/55755/8850/25978/10015/7840/11190/152185/137886/348654/1499/51652/64793/6790/5314/3832/79648/672/27243/55835/26973/1111/6491/25886/9738/56890/4751/7514/899
MF	GO:0003724	RNA helicase activity	73	0.474382	1.97441	7.13943e-05	0.00421174	0.00362594	4213	tags=47%, list=25%, signal=35%	11056/10146/1656/57062/9716/23020/64848/9416/10521/64135/8886/56919/6832/83990/1659/83479/55760/1660/55308/9879/23586/11325/1662/79009/79665/90957/91351/1654/1653/9785/54505/29118/57697/1973
BP	GO:0030071	regulation of mitotic metaphase/anaphase transition	54	0.512019	1.98563	7.32162e-05	0.00428792	0.00369153	5361	tags=67%, list=32%, signal=46%	472/3550/55755/8697/1063/991/348654/55781/701/7175/5347/990/10403/11065/5885/699/996/29945/9184/9183/7272/84101/7756/9787/8881/891/56155/81620/1062/51433/324/51451/5925/51143/51434/286053
BP	GO:0016072	rRNA metabolic process	210	0.353767	1.69291	7.70714e-05	0.00444095	0.00382327	2820	tags=28%, list=17%, signal=24%	55623/84294/11056/27340/117246/51575/10813/55035/11103/51010/134430/55636/51106/55164/55127/10521/29102/5394/146857/8850/22894/28987/5393/63899/23016/6129/23160/22984/8886/57109/51729/9790/23212/115752/79066/84128/10885/55781/55720/8780/6041/4931/81875/55226/10200/54464/23404/80135/83732/10199/81887/65095/285855/10969/10528/51602/6125/54881/1736
CC	GO:0030894	replisome	26	0.632496	2.08429	7.70824e-05	0.00444095	0.00382327	1799	tags=35%, list=11%, signal=31%	988/29935/2073/5558/5813/50485/5422/5356/10714
BP	GO:0043488	regulation of mRNA stability	169	0.367697	1.70866	7.74776e-05	0.00444095	0.00382327	3825	tags=38%, list=23%, signal=30%	10492/26058/9475/3842/26135/26986/6418/149041/9698/2332/51010/8148/55802/246175/10643/54542/79675/7529/5073/3312/7431/22894/23435/5393/8021/23016/5707/1432/79066/22868/5702/51441/57721/10644/8125/7316/5713/6041/5717/5710/50804/5700/2668/84069/54464/23404/6093/1660/5708/79072/2475/3184/8087/5706/2521/9967/5682/201626/3192/7314/79068/7534/7514/5711/59284
BP	GO:0032210	regulation of telomere maintenance via telomerase	50	0.535658	2.0478	7.99013e-05	0.00454762	0.00391511	3683	tags=58%, list=22%, signal=45%	7013/22948/5588/472/7203/5073/5394/4216/10694/6950/79618/8658/7520/54552/5594/54984/1499/3178/55226/54464/10575/1736/545/8550/23293/23381/4751/3192/908
CC	GO:0097431	mitotic spindle pole	24	0.656781	2.09539	8.07815e-05	0.00456556	0.00393055	3991	tags=58%, list=24%, signal=45%	10735/8243/3550/55755/51199/259266/8658/4926/6790/10615/11104/56647/10274/9126
BP	GO:0007088	regulation of mitotic nuclear division	152	0.383543	1.75597	8.21192e-05	0.00460894	0.00396789	4208	tags=43%, list=25%, signal=33%	8678/79598/546/8621/25836/3479/92421/472/3550/55755/25978/10201/685/79866/8658/8555/8697/137886/23137/1104/10460/1063/55023/991/348654/55781/10744/701/7175/4926/51203/64793/6790/5347/255324/113130/995/990/4288/3832/10403/9232/11065/5885/27243/699/64682/996/29945/9184/1111/9735/9183/7272/4751/3192/84101/7756/9787/8881/4762/1814/891/56155/27085/3303
CC	GO:0010494	cytoplasmic stress granule	70	0.470937	1.93823	8.34248e-05	0.00464992	0.00400318	1535	tags=26%, list=9%, signal=23%	10146/26058/1656/23215/26986/113251/149041/9698/3837/2332/54542/4076/23435/5042/4154/55239/7415/7072
BP	GO:0097064	ncRNA export from nucleus	32	0.59093	2.03968	8.46237e-05	0.00468444	0.0040329	3788	tags=56%, list=22%, signal=44%	22916/7248/9631/55746/8021/23165/4927/7175/79023/51808/23511/5901/6396/10762/57122/5903/348995/9972
CC	GO:0000974	Prp19 complex	13	0.791406	2.16	8.56565e-05	0.00470936	0.00405435	2133	tags=54%, list=13%, signal=47%	988/56259/57461/3312/51340/5356/55696
BP	GO:0051306	mitotic sister chromatid separation	62	0.498418	2.00189	8.69142e-05	0.00474622	0.00408608	5211	tags=65%, list=31%, signal=45%	472/3550/55755/129563/8697/10460/1063/991/348654/55781/10744/701/7175/5347/990/10403/9232/11065/5885/699/64682/996/29945/9184/9183/7272/84101/7756/9787/8881/891/56155/81620/1062/51433/324/51451/5925/51143/51434
BP	GO:0044782	cilium organization	324	0.314995	1.57395	8.75288e-05	0.0047477	0.00408736	3408	tags=31%, list=20%, signal=25%	9786/79598/3842/6792/23300/10097/9793/3320/55704/10806/4750/200894/585/138639/285331/23332/55582/23224/10257/79809/121441/54806/26005/22995/3064/132320/22981/57545/55755/55761/51382/1769/10640/63917/84902/80321/7840/4952/125488/8555/8814/9321/11064/8100/11127/57489/117177/1778/11190/154865/54874/25914/79582/27031/9657/22885/22919/84131/80254/401024/1781/90410/8195/26160/27241/80184/79738/5048/290…
BP	GO:0070374	positive regulation of ERK1 and ERK2 cascade	183	-0.329942	-1.65755	8.88357e-05	0.00478647	0.00412073	3219	tags=32%, list=19%, signal=26%	8600/27020/26281/54550/6714/8792/1880/3357/920/7040/652/3265/6361/6347/6846/5155/388121/9290/6367/64127/2056/7786/537/116/114609/9464/6376/168667/5154/799/5322/25/409/148/6375/25865/2324/65009/8482/10519/2771/9965/2150/2889/2264/5159/2247/5595/10392/11331/177/6355/10253/4851/5245/5604/50507/2621
MF	GO:0017016	Ras GTPase binding	375	0.306174	1.55122	9.52615e-05	0.0050987	0.00438953	2940	tags=27%, list=17%, signal=23%	23085/23077/121512/2059/10788/9475/10526/4644/54885/23527/60412/3842/7204/6792/23032/22841/5586/23637/51735/54848/23039/55614/11214/3837/9771/25782/23179/10527/164/54843/51479/55255/85440/23339/120892/3071/9779/9910/134957/55667/80243/2665/63916/636/55705/10640/1794/3843/23214/1729/1730/80143/4905/5062/10497/4952/26999/93627/11127/117177/10276/23312/128239/4688/7074/163486/5924/1104/23299/9392/22…
MF	GO:0004518	nuclease activity	180	0.362802	1.70003	9.92797e-05	0.00527881	0.00454459	3678	tags=35%, list=22%, signal=28%	10146/4848/55728/2072/23405/25939/51010/246175/55218/51692/2073/5073/5167/29102/5394/84083/146857/54840/129563/54487/22894/28987/5393/23016/80153/55775/51163/6419/57109/8930/146956/115752/64421/7257/348654/5511/6041/81875/23052/60528/5395/54464/23404/22909/9337/81887/23019/9937/10940/28990/27044/85463/5932/1773/23293/53918/7486/10111/122651/51567/201626/29883/9156
CC	GO:0031227	intrinsic component of endoplasmic reticulum membrane	142	-0.354386	-1.71507	0.000100271	0.00529667	0.00455997	3493	tags=36%, list=21%, signal=29%	3133/3300/161247/662/3135/57171/93210/9697/23471/6890/64840/138065/3134/9524/3122/57414/93380/54499/267/121665/8733/54872/3106/54344/1798/26580/3127/57655/3107/3113/54788/3118/7466/6721/1388/1201/2131/6252/94005/133022/10237/51614/118813/6891/51009/128869/1571/22845/64834/567/113419
MF	GO:0019787	ubiquitin-like protein transferase activity	403	0.305357	1.55422	0.000102017	0.00535391	0.00460924	3284	tags=28%, list=19%, signal=23%	6400/23077/257218/54467/25820/5469/27252/7267/6596/57534/57674/331/51592/55159/8554/149041/9320/10475/10425/26268/23321/6872/57691/54542/84851/10277/3093/25897/580/8315/4799/85363/9063/8945/867/51283/51132/54476/8924/8065/285671/23608/89910/9412/80196/4193/7189/11059/26260/56888/55054/257160/7337/10293/8697/868/23327/89970/23304/8925/23352/63893/56852/8916/57484/6045/55148/5930/50862/10075/25827/…
BP	GO:1905508	protein localization to microtubule organizing center	30	0.60753	2.06251	0.000105927	0.00552324	0.00475503	3396	tags=63%, list=20%, signal=51%	84376/585/121441/26005/9851/636/2804/2932/11190/137886/4926/6790/55125/79648/27185/10615/5108/23386/6491
CC	GO:0043601	nuclear replisome	24	0.648699	2.0696	0.000107892	0.00558965	0.0048122	1799	tags=38%, list=11%, signal=34%	988/29935/2073/5558/5813/50485/5422/5356/10714
CC	GO:0098803	respiratory chain complex	71	-0.443347	-1.93394	0.000108939	0.00560791	0.00482792	5293	tags=66%, list=31%, signal=46%	4720/4535/4698/4718/29796/4702/7386/4712/51103/374291/4708/4701/4728/4695/51079/6390/1327/4714/4715/4705/4709/4706/4716/4512/1349/126328/4696/1351/4731/7388/4729/4710/4536/84701/54539/617/4713/1537/1350/56901/55572/4700/4724/6392/6391/1337/4697
BP	GO:0034504	protein localization to nucleus	253	0.332242	1.62666	0.000115207	0.00589307	0.00507342	3105	tags=32%, list=18%, signal=26%	3839/5469/10526/114882/3842/55035/26092/22948/3837/585/26060/10527/6672/580/51569/7203/6850/2634/120892/3326/142/9631/55705/5530/23435/4193/10694/3843/55746/9913/8021/2932/83860/6950/1432/51208/4927/51574/25885/868/23212/3717/9201/5356/23345/811/5594/84897/6496/54984/5295/10628/7175/9451/55696/10073/4931/6500/4763/8720/144165/2752/10210/5347/2254/54830/23511/11006/51366/10575/5901/1736/151636/983…
CC	GO:0032993	protein-DNA complex	108	0.420719	1.84867	0.000116077	0.00590022	0.00507957	2056	tags=24%, list=12%, signal=21%	5927/257218/988/5469/2957/6667/23522/7013/7994/54737/29935/2073/142/5558/23512/2967/2033/5813/50485/2547/7520/5422/5356/10714/84656/1499
BP	GO:0031572	G2 DNA damage checkpoint	28	0.619679	2.0535	0.000117222	0.00592117	0.00509761	3745	tags=61%, list=22%, signal=47%	57551/51347/11073/472/63967/8555/51514/79184/4683/5347/983/672/60561/1111/80279/1112/641
BP	GO:0006261	DNA-dependent DNA replication	134	0.387333	1.75529	0.00011872	0.00592411	0.00510014	3490	tags=34%, list=21%, signal=27%	5981/64710/4437/546/55159/7013/25939/11073/55218/29935/144455/84083/5558/10533/675/5813/50485/6419/5422/11200/8914/5888/146956/79915/10714/348654/54617/9984/3980/6742/4683/5000/5965/51053/91603/23594/64785/990/353497/4999/54465/51659/23595/4172/5423/7486
BP	GO:0071826	ribonucleoprotein complex subunit organization	181	0.358489	1.67926	0.000119367	0.00592411	0.00510014	2855	tags=29%, list=17%, signal=24%	1975/8661/23064/25929/9169/7375/3320/23020/23405/10946/8667/51386/57461/9416/1968/472/6433/55164/8664/3326/11051/9733/55692/4686/51340/24148/10658/7520/7415/23212/8665/22868/54960/28985/8233/9129/10480/10073/24144/1659/8663/10569/51747/6431/10728/1660/10594/6636/6125/60677/1983/11052
BP	GO:0006338	chromatin remodeling	176	0.365534	1.70901	0.000120182	0.00592411	0.00510014	2115	tags=23%, list=13%, signal=20%	55193/5927/57680/6599/3146/51535/81611/546/6595/51773/2074/29915/9682/55320/54737/55729/55636/9031/22880/8467/83852/6304/8850/10765/9557/5757/22890/27443/387103/93973/23081/3720/55839/144108/79172/54617/1107/9869/1105/7175
BP	GO:0001709	cell fate determination	42	-0.525334	-2.06265	0.000120212	0.00592411	0.00510014	1140	tags=31%, list=7%, signal=29%	2624/7476/64321/9314/28514/57453/55079/4909/4821/4855/3199/2627/7471
BP	GO:0009150	purine ribonucleotide metabolic process	340	0.312835	1.5648	0.000121884	0.00597008	0.00513972	3487	tags=30%, list=21%, signal=24%	9611/260425/79646/5144/10165/3479/471/8622/57546/204/54704/8604/283209/5160/120892/5150/1836/5027/23433/5167/31/142/957/9631/4354/51144/10201/55746/2033/8021/1743/51703/2618/1740/5136/8460/23165/4927/8654/3295/7415/1738/205/3356/50808/5208/8833/5538/6095/22978/53343/2181/29922/132/10380/7175/8473/1737/6521/55711/2194/3099/79023/10157/5562/51292/10861/26137/55669/84188/26027/55066/117145/23511/631…
BP	GO:0071539	protein localization to centrosome	28	0.618095	2.04825	0.000125825	0.00612601	0.00527396	3396	tags=64%, list=20%, signal=51%	84376/585/121441/26005/9851/636/2804/2932/11190/137886/6790/55125/79648/27185/10615/5108/23386/6491
BP	GO:0001837	epithelial to mesenchymal transition	135	-0.357184	-1.71895	0.000126597	0.00612669	0.00527455	3617	tags=36%, list=21%, signal=28%	9241/7478/1942/3670/6591/6275/655/114990/10155/23462/51176/7040/652/2296/2022/3569/4488/254268/10252/4017/283149/147906/145258/553115/10459/51384/4192/55223/3170/4088/7041/26508/23187/10253/4851/6934/3169/7481/4855/4092/6662/23275/2295/54949/23493/51094/1605/200734
BP	GO:0034661	ncRNA catabolic process	32	0.581595	2.00746	0.000129827	0.00623466	0.0053675	3436	tags=50%, list=20%, signal=40%	51010/55596/5073/29102/5394/146857/129563/22894/5393/23016/115752/54464/23404/10940/27044/53918
BP	GO:0016075	rRNA catabolic process	19	0.682003	2.07083	0.000130371	0.00623466	0.0053675	2447	tags=53%, list=14%, signal=45%	51010/29102/5394/146857/22894/5393/23016/115752/54464/23404
MF	GO:0031267	small GTPase binding	386	0.302158	1.53822	0.000132351	0.0062865	0.00541212	2940	tags=27%, list=17%, signal=23%	23085/23077/121512/2059/10788/9475/10526/4644/54885/23527/60412/3842/7204/6792/23032/22841/5586/23637/51735/54848/23039/55614/11214/3837/9771/25782/23179/10527/164/54843/51479/6653/55255/85440/23339/120892/3071/9779/9910/134957/55667/80243/2665/63916/636/55705/10640/1794/3843/23214/1729/1730/80143/4905/5062/10497/4952/26999/93627/11127/117177/10276/23312/128239/4688/7074/163486/5924/1104/23299/93…
CC	GO:0000784	nuclear chromosome, telomeric region	92	0.429465	1.84722	0.000133011	0.0062865	0.00541212	4190	tags=41%, list=25%, signal=31%	23468/546/7013/2072/6672/10951/472/142/7158/675/5813/79618/2547/8658/7520/80335/5888/64421/9984/54984/4683/24144/5000/55226/57187/9937/983/1642/4999/545/23595/4172/10111/5591/4175/5431/6741/4173
BP	GO:0033046	negative regulation of sister chromatid segregation	41	0.538061	1.98912	0.000134332	0.00631203	0.00543411	4344	tags=59%, list=26%, signal=44%	546/472/3550/55755/8658/1063/991/348654/10744/701/7175/5347/10403/9232/5885/699/9184/9183/7272/84101/7756/891/56155/81620
BP	GO:0032206	positive regulation of telomere maintenance	48	0.518471	1.98624	0.000136962	0.0063984	0.00550847	3683	tags=54%, list=22%, signal=42%	546/22948/5588/472/7203/5073/4216/10694/6950/79618/8658/7520/5594/1499/4683/3178/10575/1736/26354/3184/545/8550/3181/10111/4751/908
BP	GO:0051972	regulation of telomerase activity	46	0.530083	2.00748	0.000139147	0.00646315	0.0055642	3550	tags=57%, list=21%, signal=45%	3320/7013/25849/5588/79977/143/5073/3326/4216/6950/79618/8658/7520/5468/5594/54984/1499/4931/10728/10575/1736/3184/8550/23293/3181/4751
BP	GO:0016570	histone modification	414	0.298015	1.52038	0.000140573	0.00649205	0.00558909	2571	tags=24%, list=15%, signal=21%	5927/9958/55870/817/29072/2122/546/5978/54790/23522/6418/51773/8202/9320/9682/7994/57708/25836/2332/22823/6872/26122/6830/221037/8648/138474/9031/472/9252/55869/10902/23168/120892/54556/6421/55209/83852/6304/11107/8850/6885/9733/23512/10765/64324/5929/51322/675/2033/158880/9913/51230/27097/29117/51105/90665/151507/23741/6419/9678/80335/23081/3720/6907/6314/11137/3717/23304/5579/79718/55689/9329/8…
BP	GO:0000077	DNA damage checkpoint	133	0.382842	1.73469	0.000153403	0.00704434	0.00606456	3893	tags=44%, list=23%, signal=34%	988/57551/26058/4848/55159/51347/2074/11073/246175/25904/29935/472/144455/4194/7158/63967/4193/51322/2033/7508/10116/1432/8555/11200/2177/146956/440275/80254/9984/51514/83990/79184/7029/4683/91603/9337/9575/6790/5347/23019/995/5884/983/672/65975/54465/545/79968/60561/1111/80279/4850/79858/1112/29883/641/5325/5591
CC	GO:0000781	chromosome, telomeric region	128	0.388532	1.75732	0.000157582	0.00719538	0.00619459	3497	tags=36%, list=21%, signal=29%	23064/23468/546/7013/2072/6672/29935/10951/472/142/7158/675/5813/79618/2547/8658/7520/11200/80335/5888/23137/64421/55183/9984/54984/4683/24144/5000/55226/57187/10728/9937/79677/5884/983/1642/7011/4999/545/23595/1111/23293/4172/3181/7486/10111
BP	GO:0010717	regulation of epithelial to mesenchymal transition	85	-0.410496	-1.82871	0.000162755	0.00735202	0.00632945	4467	tags=45%, list=26%, signal=33%	90/153090/653/7043/25805/161742/9241/1942/3670/655/114990/51176/7040/652/2296/2022/3569/10252/4017/283149/147906/10459/4192/55223/3170/4088/7041/23187/10253/4851/6934/3169/4092/23275/54949/51094/1605/200734
MF	GO:0031625	ubiquitin protein ligase binding	282	0.320374	1.5821	0.000162832	0.00735202	0.00632945	2908	tags=28%, list=17%, signal=24%	3716/8678/257218/25820/4090/152137/6596/5567/26043/8975/8554/3320/9682/8405/1629/3093/8737/8548/9063/4281/23197/8924/3326/3312/8065/5899/9588/80196/4193/9529/10613/7189/1741/841/2932/4067/6950/5707/11124/7520/4087/11200/7415/27101/2185/8915/7855/56852/5576/171392/4287/11160/3313/811/7316/339745/8454/7332/10128/8883/7874/10628/2272/9470/3329/22888/71/6790/56254/10059/4093/91/57142/6125/4086/79677/…
CC	GO:0000793	condensed chromosome	183	0.353744	1.66196	0.000170853	0.00764419	0.00658098	3811	tags=40%, list=23%, signal=32%	3146/10735/55055/546/9793/55320/7273/11073/23332/8243/9031/8467/9918/7158/675/55746/387103/27030/6419/25909/5888/23212/2177/55839/23397/79172/25936/79980/64151/84295/23137/1104/1063/55183/23122/10128/54984/701/6853/6847/79023/10051/11004/6790/5347/3619/79677/4288/4292/10403/10615/672/5885/4999/57122/699/9184/1111/9735/9183/50511/7153/3148/348995/10111/221150/4751/3192/55355/7756/84516/641/10274/1…
MF	GO:0060589	nucleoside-triphosphatase regulator activity	310	0.309584	1.53584	0.000171195	0.00764419	0.00658098	3668	tags=31%, list=22%, signal=25%	26130/10788/54885/23527/9462/96459/4649/23637/26092/55704/80005/57186/9815/29127/9135/10144/5922/25782/10527/79822/80273/51306/23236/889/120892/3071/9779/55635/9910/26037/134957/80243/2665/7248/8976/9529/57568/1794/3843/90627/23092/2776/10395/9743/83478/4952/394/93627/79658/23397/128239/54431/29103/9824/4983/3267/8826/64215/9459/55803/57600/23380/57522/93663/10808/2909/4763/5867/57584/64407/23329…
CC	GO:0072686	mitotic spindle	115	0.410063	1.81593	0.000174646	0.00772234	0.00664826	3991	tags=43%, list=24%, signal=33%	9611/10735/2035/27436/29127/23332/8243/3550/55755/2801/51199/9859/1729/259266/8658/8555/93627/6907/79101/79718/55689/22974/10460/9657/22919/5594/23122/7029/7175/3833/4926/55920/51203/6790/5314/983/3832/10615/11104/56647/79441/9055/150468/221150/3192/10274/9493/8502/114327/9126
BP	GO:0019693	ribose phosphate metabolic process	365	0.299142	1.5078	0.000175432	0.00772234	0.00664826	3487	tags=29%, list=21%, signal=24%	9611/260425/79646/5144/10165/3479/471/8622/57546/204/54704/8604/283209/5160/120892/5150/1836/5027/23433/5167/31/142/139596/957/9631/4354/51144/10201/55746/2033/8021/1743/51703/2618/1740/5136/8460/23165/4927/8654/3295/7415/1738/205/3356/50808/5208/8833/5538/6095/22978/53343/2181/29922/132/10380/7175/8473/1737/7086/6521/55711/2194/3099/7372/79023/10157/9583/5562/51292/10861/26137/55669/84188/26027/…
BP	GO:1903510	mucopolysaccharide metabolic process	107	-0.381065	-1.7747	0.000175812	0.00772234	0.00664826	3069	tags=45%, list=18%, signal=37%	3700/55512/84068/23553/9348/2683/10090/4060/9469/5549/1634/6483/6548/160/4958/8692/7040/64131/3038/5155/9806/3425/10678/9331/2588/337876/3600/3340/5292/22856/79586/80760/3373/3699/8703/6484/2247/2331/8534/3423/9435/207/126792/113189/93010/8509/11046/54480
MF	GO:0016796	exonuclease activity, active with either ribo- or deoxyribonucleic acids and producing 5'-phosphomonoesters	52	0.514984	1.99062	0.000178556	0.00780047	0.00671553	2665	tags=37%, list=16%, signal=31%	4848/51010/246175/55218/5073/5394/54840/129563/22894/5393/23016/115752/64421/81875/54464/23404/9337/23019/9937
CC	GO:0070469	respirasome	84	-0.404981	-1.80473	0.000199519	0.00866944	0.00746363	4909	tags=60%, list=29%, signal=42%	4718/29796/4702/7386/4712/51103/374291/25994/4708/4701/4728/4695/51079/6390/1327/4714/4715/4705/4709/4706/10975/4716/192286/4512/1349/126328/4696/1351/4731/7388/4729/4710/4536/84701/54539/617/9167/4713/1537/1350/1346/56901/55572/4700/4724/6392/6391/1337/4697/1347
MF	GO:0008135	translation factor activity, RNA binding	74	0.456077	1.89972	0.000201028	0.0086883	0.00747987	2353	tags=28%, list=14%, signal=25%	1975/8661/8672/8891/91574/8667/51386/1968/1964/8664/4528/23708/83939/8665/1938/28985/10767/10480/9470/9669/8663
BP	GO:1904358	positive regulation of telomere maintenance via telomere lengthening	37	0.561981	2.01615	0.000207238	0.00890903	0.00766989	3683	tags=57%, list=22%, signal=44%	22948/5588/472/7203/5073/4216/10694/6950/79618/8658/7520/5594/1499/3178/10575/1736/545/8550/3181/4751/908
MF	GO:0046974	histone methyltransferase activity (H3-K9 specific)	10	0.80304	2.04388	0.000210509	0.00900175	0.00774972	1953	tags=50%, list=12%, signal=44%	55870/2122/55209/83852/9869
BP	GO:0006163	purine nucleotide metabolic process	378	0.297315	1.50877	0.000214311	0.00911613	0.00784819	3487	tags=28%, list=21%, signal=23%	144811/9611/260425/79646/5144/10165/25939/3479/471/8622/57546/204/54704/8604/283209/5160/120892/5150/1836/5027/23433/5167/31/142/957/9631/4354/51144/10201/4522/55746/2033/8021/1743/51703/2618/1740/5136/8460/23165/4927/8654/3295/7415/1738/205/3356/50808/5208/8833/5538/6095/22978/53343/2181/29922/132/10380/2978/2272/7175/8473/1737/6521/55711/2194/3099/79023/10157/5562/51292/10861/26137/55669/84188/…
BP	GO:1902099	regulation of metaphase/anaphase transition of cell cycle	56	0.497772	1.95015	0.000217383	0.00919836	0.00791898	5361	tags=64%, list=32%, signal=44%	472/3550/55755/8697/1063/991/348654/55781/701/7175/5347/990/10403/11065/5885/699/996/29945/9184/9183/7272/84101/7756/9787/8881/891/56155/81620/1062/51433/324/51451/5925/51143/51434/286053
MF	GO:0016675	oxidoreductase activity, acting on a heme group of donors	24	-0.6056	-2.05319	0.000220717	0.00929079	0.00799855	2682	tags=54%, list=16%, signal=46%	4512/1349/1351/1528/1329/84701/9167/1350/1346/56901/1337/4697/1347
BP	GO:1900542	regulation of purine nucleotide metabolic process	106	0.410495	1.79219	0.000222468	0.009316	0.00802026	3487	tags=34%, list=21%, signal=27%	144811/9611/3479/57546/54704/8604/5027/142/957/9631/55746/2033/8021/23165/4927/7415/205/3356/5208/2978/7175/8473/6521/79023/5562/26137/55066/23511/6396/55022/10762/57122/5903/348995/5165/2023
MF	GO:0018024	histone-lysine N-methyltransferase activity	35	0.565128	2.00926	0.000226554	0.0094382	0.00812546	2430	tags=40%, list=14%, signal=34%	55870/29072/2122/55209/83852/23512/64324/5929/6419/80335/9869/8726/29104/64754
BP	GO:0032212	positive regulation of telomere maintenance via telomerase	34	0.574962	2.01309	0.00023188	0.00961054	0.00827383	3683	tags=59%, list=22%, signal=46%	22948/5588/472/7203/5073/4216/10694/6950/79618/8658/7520/5594/1499/3178/10575/1736/545/8550/4751/908
BP	GO:0043487	regulation of RNA stability	176	0.356108	1.66494	0.000234601	0.00967368	0.00832819	3825	tags=38%, list=23%, signal=29%	10492/26058/9475/3842/26135/26986/6418/149041/9698/2332/51010/8148/55802/246175/10643/54542/79675/7529/5073/3312/7431/22894/23435/5393/8021/23016/5707/1432/79066/22868/5702/51441/57721/10644/8125/7316/5713/6041/5717/5710/50804/5700/2668/84069/54464/23404/6093/1660/5708/79072/2475/1736/3184/8087/5706/2521/9967/5682/201626/3192/7314/79068/7534/7514/5711/59284
BP	GO:0009259	ribonucleotide metabolic process	354	0.305645	1.5345	0.000241474	0.00990655	0.00852868	3487	tags=30%, list=21%, signal=24%	9611/260425/79646/5144/10165/3479/471/8622/57546/204/54704/8604/283209/5160/120892/5150/1836/5027/23433/5167/31/142/139596/957/9631/4354/51144/10201/55746/2033/8021/1743/51703/2618/1740/5136/8460/23165/4927/8654/3295/7415/1738/205/3356/50808/5208/8833/5538/6095/22978/53343/2181/29922/132/10380/7175/8473/1737/6521/55711/2194/3099/7372/79023/10157/9583/5562/51292/10861/26137/55669/84188/26027/55066…
BP	GO:0010719	negative regulation of epithelial to mesenchymal transition	31	-0.561193	-2.05334	0.000244781	0.0099888	0.00859948	4461	tags=58%, list=26%, signal=43%	7042/153090/653/161742/9241/1942/114990/10252/147906/10459/55223/3170/10253/3169/4092/54949/51094/200734
MF	GO:0045182	translation regulator activity	120	0.389544	1.73683	0.000247486	0.0099888	0.00859948	2472	tags=28%, list=15%, signal=24%	1975/8661/5610/26986/8672/3658/8891/2332/91574/8667/51386/10643/1968/1964/8664/5813/4528/10658/23708/83939/389874/8665/400961/1938/10644/440275/28985/10767/10480/9451/9470/9669/8663/1719
BP	GO:0051783	regulation of nuclear division	174	0.360233	1.67781	0.000248066	0.0099888	0.00859948	4208	tags=40%, list=25%, signal=30%	8678/79598/546/8621/25836/3479/92421/23236/472/3550/55755/25978/10201/685/79866/8658/8555/8697/137886/23137/1104/10460/1063/55023/991/348654/811/55781/10744/701/7175/4926/51203/64793/6790/5347/255324/113130/995/990/5139/4288/3832/10403/9232/11065/5885/27243/699/64682/996/29945/9184/1111/9735/9183/7272/4751/3192/84101/7756/9787/8881/4762/1814/891/56155/27085/3303
CC	GO:0030176	integral component of endoplasmic reticulum membrane	135	-0.349256	-1.6808	0.000248422	0.0099888	0.00859948	3493	tags=35%, list=21%, signal=28%	3133/161247/662/3135/57171/9697/23471/6890/64840/138065/3134/9524/3122/57414/93380/54499/267/121665/8733/54872/3106/54344/1798/26580/3127/3107/3113/54788/3118/7466/6721/1388/1201/2131/6252/94005/133022/10237/51614/118813/6891/51009/128869/22845/64834/567/113419
BP	GO:0051656	establishment of organelle localization	384	0.29459	1.4996	0.000249956	0.0100007	0.00860973	3226	tags=28%, list=19%, signal=23%	8678/84376/55153/4644/60412/10097/7013/57102/90411/3837/585/9527/26115/5537/23332/92421/23224/66008/472/3064/85440/6850/120892/867/55755/4131/2801/8943/636/25978/117583/8976/22872/8729/3598/157769/4067/4905/9570/4642/4927/5170/9321/8697/8832/11127/23212/1522/1075/1778/9928/152185/137886/54874/55341/23299/55638/1063/7879/2255/55781/23122/695/10128/54984/1499/5874/8195/4133/22871/3833/4926/5048/551…
MF	GO:0140142	nucleocytoplasmic carrier activity	28	0.599447	1.98645	0.000252893	0.0100562	0.00865747	4021	tags=64%, list=24%, signal=49%	3839/3842/23039/3837/55705/3843/23214/8021/56478/10073/5901/51194/64901/57510/1434/7514/3838/23534
MF	GO:0030545	receptor regulator activity	458	-0.253126	-1.41757	0.00025407	0.0100562	0.00865747	5116	tags=35%, list=30%, signal=25%	6372/51561/6354/4050/84432/6358/3445/2339/1908/6013/10022/23529/246778/4803/27189/3627/7042/7484/8817/9244/4254/3589/2258/386653/649/8995/6387/2259/1081/10637/4282/124857/653/199699/51083/7043/8909/22943/2250/5008/1907/130574/2641/64806/27329/131177/8620/9037/4062/7480/8862/6356/7478/9573/90865/7432/5764/3578/2896/160065/10344/1839/655/8200/29937/89780/1435/2323/4908/4878/9535/8600/10850/252995/2…
BP	GO:0051985	negative regulation of chromosome segregation	42	0.530268	1.96884	0.000257435	0.0100562	0.00865747	4344	tags=57%, list=26%, signal=43%	546/472/3550/55755/8658/1063/991/348654/10744/701/7175/5347/10403/9232/5885/699/9184/9183/7272/84101/7756/891/56155/81620
BP	GO:0007163	establishment or maintenance of cell polarity	205	0.34412	1.64119	0.000258057	0.0100562	0.00865747	2974	tags=32%, list=18%, signal=26%	143098/22902/9475/64398/4649/22841/10097/9793/3320/10806/5584/23332/889/3064/23286/85440/3071/55755/3326/9886/10092/4131/55333/117583/10015/1794/23150/8729/1741/83700/2932/1740/2185/81609/137886/4983/22836/2255/55691/286/284217/23122/90410/4133/2195/9578/4926/56253/5048/2909/10565/81704/6366/11004/5347/23291/29999/6093/23189/5908/253260/7465/79648/667/10403
BP	GO:0046831	regulation of RNA export from nucleus	14	0.734535	2.04694	0.000258097	0.0100562	0.00865747	3005	tags=71%, list=18%, signal=59%	29072/6830/22916/64062/55781/7175/57187/1660/11052/55677
BP	GO:0006405	RNA export from nucleus	127	0.382376	1.7286	0.000258807	0.0100562	0.00865747	3799	tags=42%, list=22%, signal=33%	55153/29072/23049/55339/6830/51692/22916/65109/7248/9631/10250/55746/8021/4686/23165/4927/9887/23212/55341/64062/3267/55781/9984/26019/7175/3178/10569/79023/9877/51808/54830/57187/6431/23511/1660/5901/6396/11052/55677/10762/57122/55308/6429/23293/5903/348995/23381/3181/57510/9295/9972/7514/84946
BP	GO:0044818	mitotic G2/M transition checkpoint	26	0.609239	2.00765	0.000261228	0.0101016	0.00869663	3745	tags=62%, list=22%, signal=48%	57551/51347/11073/472/63967/8883/4683/91603/990/5884/983/672/60561/80279/1112/641
BP	GO:0034453	microtubule anchoring	21	0.651886	2.01017	0.000285278	0.0109791	0.00945206	3247	tags=71%, list=19%, signal=58%	84376/9857/585/23332/22981/636/51199/9648/11127/23299/23122/5108/56647/84984/9702
BP	GO:0033048	negative regulation of mitotic sister chromatid segregation	40	0.53971	1.97335	0.000294877	0.0112948	0.00972382	4344	tags=60%, list=26%, signal=45%	546/472/3550/55755/8658/1063/991/348654/10744/701/7175/5347/10403/9232/5885/699/9184/9183/7272/84101/7756/891/56155/81620
MF	GO:0005085	guanyl-nucleotide exchange factor activity	197	0.339815	1.60964	0.000307763	0.0117327	0.0101008	3035	tags=29%, list=18%, signal=24%	23077/121512/26130/50618/10564/2059/6453/96459/7204/23362/51735/54848/8891/55704/80005/11214/9771/25782/23179/55255/85440/8924/55667/80243/22894/1794/8729/117177/10276/8925/7074/163486/5924/1104/6655/9844/10260/9459/4925/89781/55619/140775/160518/55920/10565/81704/1793/221472/25780/6654/139818/22930/8567/55103/55188/440193/27342
BP	GO:0051973	positive regulation of telomerase activity	36	0.554878	1.99012	0.000314883	0.0119478	0.010286	3550	tags=58%, list=21%, signal=46%	3320/25849/5588/79977/5073/3326/4216/6950/79618/8658/7520/5594/1499/4931/10728/10575/1736/3184/8550/3181/4751
CC	GO:0005581	collagen trimer	82	-0.39908	-1.77143	0.000318188	0.011994	0.0103258	3865	tags=48%, list=23%, signal=37%	1310/1292/387911/8547/131873/10882/11117/78989/1285/1307/1294/1298/2219/338872/80781/115908/1280/147372/114905/1284/1299/1289/8292/1896/2220/131149/1291/91522/85301/169044/114902/114898/1287/51435/1288/81578/1305/389941/1302
CC	GO:0005746	mitochondrial respirasome	76	-0.41723	-1.8372	0.000319069	0.011994	0.0103258	4909	tags=61%, list=29%, signal=43%	4718/29796/4702/7386/4712/51103/374291/4708/4701/4728/4695/51079/6390/1327/4714/4715/4705/4709/4706/4716/4512/1349/126328/4696/4731/7388/4729/4710/4536/84701/54539/617/9167/4713/1537/1350/1346/56901/55572/4700/4724/6392/6391/1337/4697/1347
BP	GO:0000910	cytokinesis	149	0.365867	1.67653	0.00032089	0.0120066	0.0103367	2870	tags=30%, list=17%, signal=25%	8678/9475/29072/288/5586/10097/29127/585/92421/79848/55660/144455/6711/11113/25978/23503/10015/675/27443/30849/50838/8555/25909/9928/3925/9101/5289/26586/51652/54902/801/51203/5956/6790/6651/5347/112574/6093/116840/10112/3619/63971/990/55165/55958
BP	GO:0006023	aminoglycan biosynthetic process	111	-0.36759	-1.72869	0.000331922	0.0123622	0.0106427	4693	tags=43%, list=28%, signal=31%	9348/2683/10090/4060/6385/9469/5549/11285/1634/26229/6483/160/9956/6383/4958/375790/222537/7040/64131/3038/5155/10678/9331/9672/337876/3340/22856/79586/2817/84752/3373/6382/8703/5159/6484/2331/2131/8534/9955/9435/126792/8706/113189/93010/9953/8509/11046/54480
BP	GO:0015931	nucleobase-containing compound transport	239	0.326954	1.5831	0.000343817	0.0126916	0.0109263	3799	tags=35%, list=22%, signal=28%	55153/29072/23049/9793/55186/55339/57097/10165/2332/6248/84912/6830/10643/51692/8737/8604/22916/5027/6421/65109/7248/9631/10250/23169/55746/8021/5813/4686/23165/8658/4927/9887/25909/23212/144983/55341/64062/29957/3267/23299/10644/55781/9984/26019/10128/7175/57724/3178/10073/10569/79023/9877/51808/54830/57187/6431/23511/1660/5901/6396/9804/11052/64901/2705/55677/10762/1070/57122/55308/9908/6429/23…
BP	GO:0045165	cell fate commitment	258	-0.292609	-1.52384	0.000343906	0.0126916	0.0109263	3772	tags=30%, list=22%, signal=24%	6909/6778/7480/429/140628/7478/9573/3398/10538/30009/3670/170825/7157/84504/9095/64843/89780/50945/10215/652/2619/30012/80326/51043/3569/2114/4618/3280/4760/6929/145258/8022/23135/7026/5307/51384/3170/116448/23314/5371/7041/2247/2624/3714/6926/10716/7476/3207/64321/9314/9580/10253/4851/28514/57453/6934/9181/55079/4909/3169/7481/64919/4821/9496/2034/54567/7483/4855/5914/3199/6662/1051/25928/2627/7…
BP	GO:0006364	rRNA processing	201	0.341531	1.6274	0.000353261	0.0129775	0.0111725	2820	tags=27%, list=17%, signal=23%	55623/84294/11056/27340/117246/51575/10813/55035/11103/51010/134430/55636/51106/55164/55127/10521/5394/8850/22894/28987/5393/63899/23016/6129/23160/22984/8886/57109/51729/9790/23212/79066/84128/10885/55781/55720/8780/6041/4931/81875/55226/10200/23404/80135/83732/10199/81887/65095/285855/10969/10528/51602/6125/54881/1736
BP	GO:0072521	purine-containing compound metabolic process	403	0.295059	1.5018	0.000361775	0.0131904	0.0113558	3446	tags=28%, list=20%, signal=22%	144811/9611/161823/260425/79646/5144/10165/4507/25939/3479/140733/471/8622/57546/204/54704/8604/283209/5160/120892/5150/1836/5027/23433/5167/31/142/957/9631/4354/51144/10201/4522/55746/2033/8021/1743/51703/2618/1740/5136/8460/23165/4927/8654/3295/7415/1738/205/3356/50808/5208/8833/5538/6095/22978/53343/2181/29922/132/10380/2978/191/2272/7175/8473/1737/6521/55711/2194/3099/79023/10157/5562/51292/1…
CC	GO:0019866	organelle inner membrane	448	-0.251283	-1.40069	0.000362319	0.0131904	0.0113558	4438	tags=35%, list=26%, signal=27%	79135/2232/51103/374291/26519/51642/25994/4708/4701/197257/5009/29074/9489/4728/51258/8834/113612/51073/284439/219927/4695/147015/23333/10469/51079/83858/100287932/140823/6390/51649/399512/2356/56848/10440/79714/1327/10280/4714/4715/10204/54675/11270/1160/4705/4833/64949/64963/6901/64981/92259/51264/4709/150209/131118/3052/4706/10975/4716/788/192286/84273/55863/6714/84303/3283/157739/123096/28313…
MF	GO:0008047	enzyme activator activity	469	0.279529	1.43898	0.000370431	0.0134252	0.0115579	3567	tags=28%, list=21%, signal=23%	65125/26130/5981/10788/57551/5527/54885/6453/23527/9462/4649/23637/6789/26092/2074/80005/10818/57186/9815/29127/9135/10144/5922/25782/55802/79822/51306/23236/5529/120892/3071/9779/55635/9910/26037/134957/80243/2665/58484/57568/1794/90627/23092/2776/10395/9743/83478/10845/5062/4952/7520/5170/394/93627/7415/79658/23786/23397/1075/51582/128239/4688/8915/54431/22974/29103/9824/4983/3267/9329/1946/466…
BP	GO:2000104	negative regulation of DNA-dependent DNA replication	18	0.679891	2.04255	0.000374804	0.0135231	0.0116422	2437	tags=61%, list=14%, signal=52%	4437/7013/84083/10533/675/50485/11200/8914/3980/51053/91603
BP	GO:0051310	metaphase plate congression	55	0.488393	1.90184	0.000382984	0.0137568	0.0118434	3600	tags=42%, list=21%, signal=33%	8678/3837/92421/25978/8697/23212/1778/9928/152185/1063/54984/3833/4926/55143/11004/113130/3619/4292/10403/10615/27243/9183/3192
MF	GO:0008536	Ran GTPase binding	35	0.553002	1.96615	0.000394963	0.0140675	0.0121109	4228	tags=57%, list=25%, signal=43%	23077/10526/3842/23039/3837/10527/55705/3843/23214/1104/51194/64901/5903/57510/400966/1434/26297/7514/23534/332
MF	GO:0044389	ubiquitin-like protein ligase binding	298	0.311061	1.54541	0.000395117	0.0140675	0.0121109	3363	tags=31%, list=20%, signal=25%	3716/8678/257218/25820/4090/152137/6596/5567/26043/8975/8554/3320/9682/8405/1629/3093/8737/8548/9063/4281/23197/8924/3326/3312/8065/5899/9588/80196/4193/9529/10613/7189/1741/841/2932/4067/6950/5707/11124/7520/4087/11200/7415/27101/2185/8915/7855/56852/5576/171392/9325/4287/6772/11160/3313/811/7316/339745/8454/7332/10128/8883/7874/10628/2272/9470/3329/22888/71/6790/56254/10059/4093/91/57142/6125/4…
MF	GO:0005096	GTPase activator activity	239	0.326092	1.57893	0.000398281	0.014118	0.0121544	3668	tags=33%, list=22%, signal=26%	26130/10788/54885/23527/9462/4649/23637/80005/57186/9815/29127/9135/10144/5922/25782/79822/51306/23236/120892/3071/9779/55635/9910/26037/134957/80243/2665/57568/1794/90627/23092/2776/10395/9743/83478/4952/394/93627/79658/128239/9824/4983/3267/8826/9459/55803/23380/57522/93663/2909/4763/57584/64407/23329/10059/1793/25780/6654/22930/55843/55188/58504/115703/84986/26286/64786/255520/5909/5903/23216/…
MF	GO:0061659	ubiquitin-like protein ligase activity	265	0.322487	1.58605	0.000400189	0.0141237	0.0121593	2887	tags=26%, list=17%, signal=22%	23077/257218/54467/25820/5469/6596/331/55159/8554/149041/9320/10475/10425/23321/57691/54542/84851/10277/3093/25897/8315/4799/85363/9063/8945/867/51283/51132/54476/8924/285671/23608/9412/80196/4193/7189/11059/56888/7337/10293/868/23327/23304/23352/63893/56852/57484/6045/55148/5930/10075/146310/51191/55128/22954/286827/22888/10210/54894/154214/55167/9666/23291/9354/197131/29128/51366/151636/26046
MF	GO:0008139	nuclear localization sequence binding	20	0.647349	1.99383	0.000410579	0.0144274	0.0124207	1162	tags=30%, list=7%, signal=28%	3839/3842/3837/8315/3843/8021
BP	GO:0022618	ribonucleoprotein complex assembly	174	0.352488	1.64173	0.000427863	0.0149636	0.0128824	2855	tags=28%, list=17%, signal=24%	1975/8661/23064/25929/9169/7375/3320/23020/23405/10946/8667/51386/57461/9416/1968/472/6433/55164/8664/3326/11051/9733/55692/4686/51340/24148/10658/7520/23212/8665/22868/54960/28985/8233/9129/10480/10073/8663/10569/51747/6431/10728/1660/10594/6636/6125/60677/1983/11052
MF	GO:0090079	translation regulator activity, nucleic acid binding	94	0.410617	1.76857	0.000429543	0.0149636	0.0128824	2472	tags=28%, list=15%, signal=24%	1975/8661/26986/8672/8891/91574/8667/51386/1968/1964/8664/5813/4528/10658/23708/83939/8665/400961/1938/28985/10767/10480/9470/9669/8663/1719
BP	GO:0031047	gene silencing by RNA	139	0.373074	1.70164	0.000433917	0.0150101	0.0129224	3649	tags=36%, list=22%, signal=28%	9931/9611/10526/4848/26986/9698/23405/2332/246175/27327/25904/8737/23112/22916/10521/29102/9631/5530/54487/55746/8021/4686/10658/23165/4927/4087/113802/7257/5468/7175/150962/83989/79023/9337/23019/23511/1660/5901/6396/4086/10762/57122/8087/27044/5903/348995/3181/57510/11022/29883
CC	GO:0005662	DNA replication factor A complex	15	0.714789	2.013	0.000434637	0.0150101	0.0129224	1772	tags=40%, list=10%, signal=36%	988/29935/2073/5813/50485/5356
BP	GO:0003184	pulmonary valve morphogenesis	17	-0.662802	-2.03441	0.000436449	0.0150101	0.0129224	3217	tags=65%, list=19%, signal=52%	7042/4846/6092/23462/652/4091/4772/26508/4851/2702/23493
BP	GO:0051031	tRNA transport	31	0.576931	1.95873	0.000441032	0.0151035	0.0130028	4177	tags=58%, list=25%, signal=44%	9631/55746/8021/23165/4927/7175/79023/23511/5901/6396/9804/10762/57122/5903/348995/387990/9972/6741
BP	GO:0007063	regulation of sister chromatid cohesion	18	0.6747	2.02696	0.000445331	0.0151588	0.0130504	3151	tags=56%, list=19%, signal=45%	546/25836/55869/6421/8658/23137/1499/113130/5885/699
BP	GO:0006140	regulation of nucleotide metabolic process	108	0.404223	1.77619	0.000446398	0.0151588	0.0130504	3487	tags=33%, list=21%, signal=27%	144811/9611/3479/57546/54704/8604/5027/142/957/9631/55746/2033/8021/23165/4927/7415/205/3356/5208/2978/7175/8473/6521/79023/5562/26137/55066/23511/6396/55022/10762/57122/5903/348995/5165/2023
BP	GO:0010639	negative regulation of organelle organization	362	0.287859	1.44847	0.000454877	0.0153821	0.0132426	3849	tags=32%, list=23%, signal=26%	5927/55607/2059/57551/79598/29766/96459/546/6418/85477/7013/9320/2072/3479/585/22823/6830/23332/79822/472/120892/4281/3550/55755/54454/5394/6711/8850/142/4131/85464/10201/29767/84952/10395/5062/8658/7520/6419/57489/157922/10449/23081/3720/54552/6314/22974/3925/1063/7879/22919/2729/991/10075/348654/23122/160140/4233/54984/10744/701/29028/8195/57600/26586/4133/4683/7175/3178/1859/140775/55226/19581…
BP	GO:0007189	adenylate cyclase-activating G protein-coupled receptor signaling pathway	118	-0.348052	-1.63676	0.000456855	0.0153846	0.0132448	2544	tags=28%, list=15%, signal=24%	2828/5745/4157/150/10267/5731/5350/116/135/5739/9368/799/111/2931/10266/2740/133/148/152/1812/2771/1902/59350/108/54331/112/196883/9294/8549/23566/5734/107/1901
BP	GO:0043414	macromolecule methylation	248	0.323034	1.57453	0.000499018	0.0167347	0.0144071	2142	tags=20%, list=13%, signal=18%	23091/55870/117246/29072/2122/91801/546/54790/115294/63892/25940/127253/22823/54737/8731/6830/55729/51106/79977/64783/23168/55209/83852/6304/11107/142/55798/23512/64324/5929/57570/55039/63899/51574/6419/80335/23081/3720/11137/79066/57721/113802/9869/8726/55183/29104/1499/8473/79828
BP	GO:0046467	membrane lipid biosynthetic process	125	-0.341288	-1.61433	0.000501975	0.0167643	0.0144326	3885	tags=34%, list=23%, signal=27%	29906/56848/151742/55650/29095/8398/126410/9488/93210/30815/20/8560/80055/79603/80235/8733/54872/55627/9331/54344/25865/81849/84992/79690/222/8877/27315/8703/6484/6489/94005/51227/7132/65258/10400/5023/128869/6609/29956/91012/64834/5283/81537
MF	GO:0034452	dynactin binding	11	0.764067	1.99924	0.000505395	0.016803	0.0144659	2331	tags=82%, list=14%, signal=71%	84376/585/3064/636/2932/27131/23299/58533/5048
BP	GO:0034724	DNA replication-independent nucleosome organization	33	0.55657	1.9292	0.000507293	0.016803	0.0144659	4250	tags=48%, list=25%, signal=36%	11198/546/51773/55320/8467/387103/23523/55839/79172/29855/4678/55355/2491/5928/7290/8607
CC	GO:0005874	microtubule	384	0.287287	1.46242	0.000520872	0.0171709	0.0147826	3600	tags=30%, list=21%, signal=25%	84376/8661/10564/221035/4644/27130/27067/23499/331/1783/9793/79827/27436/23093/22948/283431/55614/29127/285331/23332/55582/79848/285753/7203/22981/84056/143/4281/55755/89796/4131/2801/344148/636/1769/6645/55137/51199/55605/10694/9859/23303/259266/6950/11127/157922/1778/6546/7074/9928/8915/22974/3925/55638/22919/123720/8826/54617/1781/8701/23122/10128/26586/4133/51361/93663/3833/4926/10808/3796/50…
BP	GO:1902117	positive regulation of organelle assembly	64	0.451445	1.82904	0.000522753	0.0171709	0.0147826	3408	tags=38%, list=20%, signal=30%	10146/4848/23300/55704/585/25782/246175/5305/3064/5899/10015/1778/53407/4926/2909/3936/23019/27302/22930/5629/10615/55835/9908/9738
BP	GO:0050000	chromosome localization	68	0.447158	1.83749	0.000526918	0.0171709	0.0147826	3060	tags=35%, list=18%, signal=29%	8678/10097/7013/3837/92421/472/25978/8697/23212/1778/9928/152185/1063/54984/3833/4926/55143/11004/113130/3619/4292/10403/10615/27243
BP	GO:0051303	establishment of chromosome localization	68	0.447158	1.83749	0.000526918	0.0171709	0.0147826	3060	tags=35%, list=18%, signal=29%	8678/10097/7013/3837/92421/472/25978/8697/23212/1778/9928/152185/1063/54984/3833/4926/55143/11004/113130/3619/4292/10403/10615/27243
BP	GO:0016458	gene silencing	183	0.343119	1.61204	0.000529021	0.0171709	0.0147826	2837	tags=27%, list=17%, signal=23%	9931/9611/26058/3146/10526/4848/26986/9698/23405/57708/2332/246175/27327/25904/8737/23112/22916/10521/54454/29102/9631/5530/54487/55746/8021/4686/10658/151507/23165/4927/4087/23304/113802/7257/5468/8726/55183/10943/29028/7175/150962/83989/79023/9337/23019/23511/1660/5901/6396/4086
MF	GO:0061630	ubiquitin protein ligase activity	256	0.315924	1.54806	0.000535679	0.0173173	0.0149087	2887	tags=26%, list=17%, signal=22%	23077/257218/54467/25820/5469/6596/331/55159/149041/9320/10475/10425/23321/54542/84851/10277/3093/25897/8315/4799/85363/8945/867/51283/51132/54476/8924/285671/23608/9412/80196/4193/7189/11059/56888/7337/10293/868/23327/23304/23352/63893/56852/57484/6045/55148/5930/10075/146310/51191/55128/22954/286827/22888/10210/54894/154214/55167/9666/23291/9354/197131/29128/51366/151636/26046
BP	GO:0014031	mesenchymal cell development	82	-0.389369	-1.72833	0.000537817	0.0173173	0.0149087	5009	tags=46%, list=30%, signal=33%	1908/6899/4254/8828/6663/90/2348/6608/9037/1072/3670/6591/655/64218/3357/652/5308/2296/10509/54437/3280/9464/1909/553115/6664/8482/5979/54910/1910/5595/3911/26508/4851/10507/7869/6405/6662/23493
BP	GO:0017038	protein import	178	0.337604	1.57947	0.000542202	0.0173892	0.0149706	3128	tags=30%, list=19%, signal=25%	3839/5469/10526/3842/3320/9131/83752/3837/26060/10527/80273/51569/6850/120892/3326/3312/9631/55705/5530/23435/3843/55746/8021/1432/4927/868/3717/29103/5594/6496/5295/10628/7175/55696/10073/3329/5189/4763/8720/144165/2254/54830/23511/51366/5901/9804/983/51194/64901/55198/10762/57122/8504
MF	GO:0004129	cytochrome-c oxidase activity	23	-0.607643	-2.02835	0.000548792	0.0173935	0.0149743	2682	tags=57%, list=16%, signal=48%	4512/1349/1351/1528/1329/84701/9167/1350/1346/56901/1337/4697/1347
MF	GO:0015002	heme-copper terminal oxidase activity	23	-0.607643	-2.02835	0.000548792	0.0173935	0.0149743	2682	tags=57%, list=16%, signal=48%	4512/1349/1351/1528/1329/84701/9167/1350/1346/56901/1337/4697/1347
MF	GO:0016676	oxidoreductase activity, acting on a heme group of donors, oxygen as acceptor	23	-0.607643	-2.02835	0.000548792	0.0173935	0.0149743	2682	tags=57%, list=16%, signal=48%	4512/1349/1351/1528/1329/84701/9167/1350/1346/56901/1337/4697/1347
BP	GO:0007190	activation of adenylate cyclase activity	37	-0.501726	-1.9051	0.000557173	0.0175901	0.0151435	2840	tags=35%, list=17%, signal=29%	808/49/116/111/1909/2740/1812/59350/108/112/196883/8549/107
BP	GO:0016078	tRNA catabolic process	11	0.761209	1.99177	0.000574507	0.0180668	0.0155539	2825	tags=64%, list=17%, signal=53%	51010/5394/146857/5393/23016/23404/10940
CC	GO:0005747	mitochondrial respiratory chain complex I	44	-0.478503	-1.89333	0.000581568	0.0180778	0.0155634	5293	tags=70%, list=31%, signal=49%	4720/4535/4698/4718/4702/4712/51103/374291/4708/4701/4728/4695/51079/4714/4715/4705/4709/4706/4716/126328/4696/4731/4729/4710/4536/54539/4713/55572/4700/4724/4697
CC	GO:0030964	NADH dehydrogenase complex	44	-0.478503	-1.89333	0.000581568	0.0180778	0.0155634	5293	tags=70%, list=31%, signal=49%	4720/4535/4698/4718/4702/4712/51103/374291/4708/4701/4728/4695/51079/4714/4715/4705/4709/4706/4716/126328/4696/4731/4729/4710/4536/54539/4713/55572/4700/4724/4697
CC	GO:0045271	respiratory chain complex I	44	-0.478503	-1.89333	0.000581568	0.0180778	0.0155634	5293	tags=70%, list=31%, signal=49%	4720/4535/4698/4718/4702/4712/51103/374291/4708/4701/4728/4695/51079/4714/4715/4705/4709/4706/4716/126328/4696/4731/4729/4710/4536/54539/4713/55572/4700/4724/4697
BP	GO:0006024	glycosaminoglycan biosynthetic process	104	-0.368187	-1.71173	0.000584098	0.0180869	0.0155712	4693	tags=51%, list=28%, signal=37%	221914/166012/3339/3073/55512/84068/9394/9348/2683/10090/4060/6385/9469/5549/11285/1634/26229/6483/160/9956/6383/4958/375790/222537/7040/64131/3038/5155/10678/9331/9672/337876/3340/22856/79586/2817/3373/6382/8703/5159/6484/2331/2131/8534/9955/9435/126792/113189/93010/9953/8509/11046/54480
MF	GO:0005080	protein kinase C binding	50	-0.439063	-1.79113	0.000633257	0.0195343	0.0168173	3127	tags=36%, list=19%, signal=29%	84612/6714/3667/114609/147906/10014/25/25865/708/51339/112/207/196883/6427/9638/5585/4082/3094
BP	GO:0006611	protein export from nucleus	170	0.345454	1.60835	0.000639166	0.0196416	0.0169097	3799	tags=38%, list=22%, signal=29%	55153/29072/23049/6815/55339/10768/23039/10541/5784/6830/6672/51692/580/22916/65109/7248/9631/10250/4193/23214/55746/8021/2932/4686/23165/4927/9887/23212/55341/80824/3267/3313/811/55781/9984/26019/51496/7175/55696/10569/79023/9877/57187/6431/23511/5901/6396/64901/55677/10762/57122/55308/6429/23293/5903/348995/23381/3181/57510/9295/1434/9972/7514/84946
MF	GO:0005125	cytokine activity	213	-0.293609	-1.50855	0.000643146	0.019689	0.0169505	5577	tags=44%, list=33%, signal=30%	2661/3562/27177/112616/3443/3623/1440/8743/10220/56300/654/6372/51561/6354/4050/6358/3445/23529/246778/27189/3627/7042/7484/9244/4254/3589/386653/649/8995/6387/10637/4282/653/7043/5008/64806/131177/7480/6356/7478/9573/90865/3578/2896/10344/655/8200/89780/1435/2323/8600/10850/7040/652/6361/3976/27190/6347/392255/80326/3558/6846/58191/146433/1489/3569/6367/9235/2056/1437/6376/64388/3600/92304/6375/…
BP	GO:0042147	retrograde transport, endosome to Golgi	74	0.43609	1.81647	0.000645707	0.0196928	0.0169538	2252	tags=35%, list=13%, signal=31%	23085/25963/143187/10228/9527/55737/51479/120892/9779/54497/9648/8218/8729/9570/27131/10490/63893/7879/22836/51542/84910/51209/400/9043/58533/4926
BP	GO:0000209	protein polyubiquitination	315	0.296522	1.47442	0.000658592	0.0200103	0.0172271	3284	tags=29%, list=19%, signal=24%	257218/54467/25820/27252/7267/57674/331/149041/9320/8405/10475/10425/26268/23321/6872/9520/54542/10277/3093/25897/580/85363/8945/867/51283/51132/54476/81545/285671/23608/89910/114907/80196/4012/4193/7189/11059/26118/5707/8658/7337/8697/23327/64839/23304/5702/26235/63893/5930/10075/7316/8454/5713/51514/7332/1499/51191/5717/5710/55128/642/5700/22954/6500/22888/10210/26263/154214/56254/9666/23291/57…
CC	GO:0099023	vesicle tethering complex	58	0.467067	1.85298	0.000662277	0.0200469	0.0172586	3800	tags=48%, list=22%, signal=38%	84376/60412/51594/57511/23339/55014/10640/25839/23355/10466/9392/27072/51542/22878/51361/171024/54943/11336/83696/23233/26276/122553/60561/9183/55275/2802/57617/29911
BP	GO:0000186	activation of MAPKK activity	49	0.492076	1.89251	0.000679455	0.0204568	0.0176115	1942	tags=31%, list=11%, signal=27%	5610/9175/4214/2074/10818/673/8737/57498/120892/6885/7046/4216/3717/10746/5594
MF	GO:0003688	DNA replication origin binding	22	0.626057	1.9685	0.000680881	0.0204568	0.0176115	4190	tags=59%, list=25%, signal=44%	5422/84515/5000/3329/1660/990/4999/23595/4172/254394/4175/8318/4173
BP	GO:0001732	formation of cytoplasmic translation initiation complex	15	0.702927	1.97959	0.000684223	0.0204811	0.0176324	3223	tags=60%, list=19%, signal=49%	8661/8667/51386/8664/8665/10480/8663/1983/8668
BP	GO:1905819	negative regulation of chromosome separation	38	0.517464	1.8824	0.000708772	0.0211376	0.0181976	4826	tags=63%, list=29%, signal=45%	472/3550/55755/1063/991/348654/10744/701/7175/5347/10403/9232/5885/699/9184/9183/7272/84101/7756/891/56155/81620/324/51451
MF	GO:0004527	exonuclease activity	72	0.441682	1.8276	0.000712017	0.0211563	0.0182138	2665	tags=33%, list=16%, signal=28%	4848/51010/246175/55218/51692/5073/5167/5394/54840/129563/22894/5393/23016/55775/57109/115752/64421/81875/54464/23404/22909/9337/23019/9937
BP	GO:1903509	liposaccharide metabolic process	105	-0.359077	-1.67321	0.000716969	0.0212254	0.0182732	3319	tags=30%, list=20%, signal=24%	2517/9488/93210/5660/57733/64781/30815/80055/80235/8733/54872/55627/9331/54344/4668/81849/84992/79690/4759/27315/8703/6484/6489/94005/8706/51227/65258/25870/128869/6609/5283
BP	GO:0006606	protein import into nucleus	132	0.36607	1.66017	0.000741971	0.0218854	0.0188414	4164	tags=41%, list=25%, signal=31%	3839/5469/10526/3842/3837/26060/10527/51569/6850/120892/3326/9631/55705/5530/23435/3843/55746/8021/1432/4927/868/3717/5594/6496/5295/10628/7175/55696/10073/4763/8720/144165/2254/54830/23511/51366/5901/983/51194/64901/55198/10762/57122/5903/400966/1434/9972/3838/347/2737/55929/23534/6774/5663
BP	GO:0006323	DNA packaging	149	0.351169	1.60918	0.000803837	0.023624	0.0203382	4626	tags=42%, list=27%, signal=30%	257218/51535/546/23522/9131/6418/51773/55320/22985/7994/25836/7273/54737/10541/55729/22880/8467/83852/9733/9918/387103/23523/55839/23397/144108/79172/64151/9869/7175/83989/6847/29855/10051/64754/51203/113130/3619/983/4678/79648/23378/4673/50511/7153/3148/6732/4676/55355/2491/84875/54623/891/5928/7290/23198/8607/9025/1786/5620/5619/23310/23133
BP	GO:0006409	tRNA export from nucleus	28	0.567756	1.88143	0.000821066	0.0239556	0.0206236	4177	tags=57%, list=25%, signal=43%	9631/55746/8021/23165/4927/7175/79023/23511/5901/6396/10762/57122/5903/348995/9972/6741
BP	GO:0071431	tRNA-containing ribonucleoprotein complex export from nucleus	28	0.567756	1.88143	0.000821066	0.0239556	0.0206236	4177	tags=57%, list=25%, signal=43%	9631/55746/8021/23165/4927/7175/79023/23511/5901/6396/10762/57122/5903/348995/9972/6741
BP	GO:1902017	regulation of cilium assembly	48	0.488702	1.87219	0.00082401	0.0239556	0.0206236	3494	tags=38%, list=21%, signal=30%	79598/6792/23300/55704/10806/585/23224/3064/8814/8100/57489/90410/2909/23329/116840/55835/9738/7419
BP	GO:0034502	protein localization to chromosome	69	0.437	1.79727	0.000836953	0.0241711	0.0208092	4353	tags=54%, list=26%, signal=40%	51535/29072/546/7013/22948/25836/472/55869/7203/3550/10694/675/6950/8658/7520/54552/84515/54984/55920/5347/113130/10575/1736/26354/983/10403/5885/545/9184/9183/7272/908/254394/27085/157570/81620/2146
BP	GO:0034655	nucleobase-containing compound catabolic process	497	0.272225	1.40439	0.000837407	0.0241711	0.0208092	3825	tags=31%, list=23%, signal=25%	10492/26058/1656/3146/9475/4848/3842/161823/26135/26986/23049/79048/5144/51594/9131/6418/149041/9698/23405/25939/3837/2332/51010/8148/55802/246175/10643/27327/25904/54542/23112/79675/8622/472/7529/22916/5150/55596/5073/5167/29102/5394/3312/146857/129563/65109/957/7431/56829/22894/23435/81602/5393/27443/8021/23016/80153/6129/6157/4686/5136/6228/5707/23708/1432/8654/9887/6419/57109/7415/8930/115752…
CC	GO:0008023	transcription elongation factor complex	41	0.492801	1.82181	0.000844647	0.0242934	0.0209145	4818	tags=59%, list=29%, signal=42%	11198/8621/2074/6830/23168/55209/8458/51755/55250/4300/3899/905/27125/9646/26610/8812/123169/54623/55840/85403/904/84524/6829/253714
MF	GO:0048018	receptor ligand activity	429	-0.247378	-1.37946	0.000879227	0.0251983	0.0216935	5116	tags=35%, list=30%, signal=25%	6372/51561/6354/4050/84432/6358/3445/1908/6013/10022/23529/246778/4803/27189/3627/7042/7484/8817/9244/4254/3589/2258/386653/649/8995/6387/2259/1081/10637/4282/653/199699/51083/7043/8909/22943/2250/5008/1907/2641/64806/27329/131177/8620/9037/7480/8862/6356/7478/9573/90865/7432/5764/3578/2896/10344/1839/655/8200/29937/89780/1435/2323/4908/4878/9535/8600/10850/252995/26281/4681/64218/7040/652/6361/3…
BP	GO:2000816	negative regulation of mitotic sister chromatid separation	37	0.526622	1.88929	0.000885924	0.0252274	0.0217186	4826	tags=65%, list=29%, signal=46%	472/3550/55755/1063/991/348654/10744/701/7175/5347/10403/9232/5885/699/9184/9183/7272/84101/7756/891/56155/81620/324/51451
MF	GO:0030546	signaling receptor activator activity	434	-0.249996	-1.3955	0.000886486	0.0252274	0.0217186	5116	tags=35%, list=30%, signal=25%	6372/51561/6354/4050/84432/6358/3445/1908/6013/10022/23529/246778/4803/27189/3627/7042/7484/8817/9244/4254/3589/2258/386653/649/8995/6387/2259/1081/10637/4282/653/199699/51083/7043/8909/22943/2250/5008/1907/2641/64806/27329/131177/8620/9037/7480/8862/6356/7478/9573/90865/7432/5764/3578/2896/10344/1839/655/8200/29937/89780/1435/2323/4908/4878/9535/8600/10850/252995/26281/4681/64218/7040/652/6361/3…
BP	GO:1901342	regulation of vasculature development	305	-0.268046	-1.4374	0.000919905	0.0260866	0.0224582	3674	tags=31%, list=22%, signal=25%	64094/51666/6356/1969/1942/5764/23129/2896/3670/3135/11117/655/126393/388/861/7122/6915/1285/23462/2113/64218/652/2296/80149/306/2022/10365/5155/3569/2828/694/4772/147372/1948/1647/10411/3678/60675/2013/5617/154796/51129/94/6376/54453/10014/1524/7494/168667/1284/3397/25/10266/133/25865/4192/6019/10519/10516/23554/8877/29775/3373/116844/5598/1893/5371/185/2523/2247/2624/6237/51330/146850/634/9314/…
BP	GO:0006664	glycolipid metabolic process	104	-0.360734	-1.67708	0.000940111	0.0265664	0.0228713	3319	tags=30%, list=20%, signal=24%	2517/9488/93210/5660/57733/64781/30815/80055/80235/8733/54872/55627/9331/54344/4668/81849/84992/79690/4759/27315/8703/6484/6489/94005/8706/51227/65258/25870/128869/6609/5283
[truncated: 166 more rows]

## Sheet: TXLNG
ONTOLOGY	ID	Description	setSize	enrichmentScore	NES	pvalue	p.adjust	qvalues	rank	leading_edge	core_enrichment
[truncated: 101 more rows]
